# Supplementary material for: A single factor dominates the behavior of rhythmic genes in mouse organs
Source: BMC Genomics. 2019 Nov 20;20:879. doi: 10.1186/s12864-019-6255-3 (PMC6868821; doi:10.1186/s12864-019-6255-3)
Supplement: Supplementary file 8 — Additional file 8: Figure S7. PC1 from the principle component analysis of energetic cost (5′ UTR, 3′ UTR, and coding regions) is strongly correlated with amplitude. [file 12864_2019_6255_MOESM8_ESM.xlsx]

## Sheet: Table S1
Table S1. Relationship between rhythmic transcripts enrichment pathways (fold enrichment) and their mean amplitude.
	r (BP)	P (BP)	r (CC)	P (CC)	r (MF)	P (MF)	r (KEGG)	P (KEGG)	r (Reactome)	P (Reactome)
Adr	-0.0714814	0.604034	0.884877	0.00349263	-0.0404773	0.873302	0.207	0.695	0.308	0.33
Aorta	-0.340224	0.0192873	NA	NA	-0.463656	0.0608481	0.333	0.584	0.688	0.312
BFAT	-0.0543684	0.236934	0.315076	0.133705	-0.374041	0.32135	0.038	0.851	0.257	0.473
BS	0.215907	0.164365	NA	NA	0.113986	0.710799	NA	NA	-0.594	0.042
Cere	-0.415589	0.26595	NA	NA	0.467422	0.349929	0.901	0.099	-0.288	0.453
Heart	0.11828	0.0156665	-0.453911	0.187599	0.153923	0.529248	0.336	0.416	0.619	0.102
Hypo	-0.367937	0.110468	NA	NA	0.173528	0.609866	NA	NA	-0.948	0.205
Kidney	0.16316	0.0058514	0.496339	0.000156949	0.0937345	0.487977	0.32	0.169	0.044	0.933
Liver	0.0526113	0.240278	-0.16025	0.172602	0.229024	0.0240415	0.289	0.135	NA	NA
Lung	0.0553348	0.178774	-0.0799123	0.520334	0.294682	0.0398393	0.559	0	0.278	0.821
Mus	0.258894	0.0280971	NA	NA	0.302756	0.141275	0.468	0.242	-0.311	0.159
WFAT	-0.341756	0.110468	NA	NA	NA	NA	0.4	0.433	-0.172	0.574
BP, biological process; CC, cellular component; MF, molecular function. Adr, adrenal gland; BS, brainstem; BFAT, brown fat; Cere, cerebellum; Hypo, hypothalamus; Mus, skeletal muscle; WFAT, white fat.

## Sheet: Table S2
Table S2. Relationship between rhythmic transcripts enrichment pathways (significant level, P value) and their mean amplitude.
	r (BP)	P (BP)	r (CC)	P (CC)	r (MF)	P (MF)	r (KEGG)	P (KEGG)	r (Reactome)	P (Reactome)
Adr	-0.209607	0.124563	-0.829262	0.0109042	0.304679	0.218947	0.175	0.74	0.312	0.324
Aorta	0.0757587	0.612774	NA	NA	-0.263957	0.305963	0.37	0.54	0.763	0.237
BFAT	-0.132166	0.003907	0.256173	0.22694	0.469736	0.202018	0.08	0.691	-0.022	0.952
BS	-0.388593	0.0100188	NA	NA	0.418966	0.154168	NA	NA	-0.183	0.57
Cere	-0.644239	0.0610961	NA	NA	-0.298173	0.565995	0.896	0.104	-0.475	0.196
Heart	-0.0221838	0.651484	0.364086	0.301005	0.115824	0.636796	0.319	0.441	0.51	0.197
Hypo	-0.40587	0.0758044	NA	NA	-0.270156	0.421722	NA	NA	0.58	0.606
Kidney	-0.220907	0.000174842	-0.269084	0.0513729	-0.179133	0.182441	0.208	0.378	0.253	0.629
Liver	-0.321272	1.81243e-13	-0.354554	0.00193903	0.0445411	0.664865	-0.021	0.915	NA	NA
Lung	-0.0304648	0.459394	0.0912447	0.462736	0.0289787	0.843315	0.42	0.011	-0.349	0.773
Mus	-0.447143	8.2268e-05	NA	NA	-0.0129477	0.95102	0.582	0.13	0.093	0.682
WFAT	-0.121552	0.580613	NA	NA	NA	NA	0.514	0.297	-0.089	0.772
BP, biological process; CC, cellular component; MF, molecular function. Adr, adrenal gland; BS, brainstem; BFAT, brown fat; Cere, cerebellum; Hypo, hypothalamus; Mus, skeletal muscle; WFAT, white fat.

## Sheet: Table S3
Table S3. Relationship between the top 5 rhythmic transcripts enrichment pathways (fold enrichment) and their mean amplitude in all organs.
	r	P
BP	-0.12	0.361
CC	0.032	0.842
MF	-0.047	0.736
KEGG	0.125	0.541
Reactome	-0.251	0.076
BP, biological process; CC, cellular component; MF, molecular function.

## Sheet: Table S4
Table S4. Relationship between all the rhythmic transcripts enrichment pathways (fold enrichment) and their mean amplitude in all organs.
	r	P
BP	0.005	0.786
CC	0.04	0.537
MF	-0.029	0.605
KEGG	0.154	0.349
Reactome	-0.25	0.011
BP, biological process; CC, cellular component; MF, molecular function.

## Sheet: Table S5
Table S4. Relationship between all the rhythmic transcripts related pathways (fold enrichment) and their mean amplitude in all organs.
	BP (r, partial correlation)	BP (P, partial correlation)	CC (r, partial correlation)	CC (P, partial correlation)	MF (r, partial correlation)	MF (P, partial correlation)
Adr	0.0706912	8.21874e-06	0.0645723	0.174888	0.0323398	0.398753
Aorta	0.0720901	2.12043e-05	0.0661367	0.222487	0.0765896	0.0698818
BFAT	0.132856	4.8998e-22	0.0576603	0.159057	-0.0175568	0.598066
BS	0.0109592	0.580007	0.0963562	0.119039	-0.023605	0.649525
Cere	0.0702356	0.000313378	0.0149669	0.79296	0.0708709	0.149526
Heart	0.159699	2.26972e-29	0.192574	1.60252e-05	0.134618	9.7296e-05
Hypo	0.0442638	0.0569749	-0.143511	0.0137788	-0.0304618	0.567286
Kidney	0.0836013	2.14232e-10	0.0807324	0.0334665	0.119368	0.000121161
Liver	0.0500336	0.000134223	0.0417056	0.270147	0.0427216	0.166163
Lung	0.194476	1.4868e-49	0.305827	6.92508e-16	0.106251	0.000602616
Mus	0.136432	8.13115e-15	0.0408695	0.482894	0.129855	0.00274332
WFAT	0.0699417	4.64623e-05	0.00146789	0.97749	0.0980415	0.0185947
BP, biological process; CC, cellular component; MF, molecular function.

## Sheet: Table S6
Table S6. Partial correlation between transcription level and Amplitude of rhythmic genes, after controlling for cyclic tissue number.
	r	P
Adr	0.854	5.85e-160
Aorta	0.874	2.82e-137
BFAT	0.882	<1.00E-300
BS	0.828	3.6e-47
Cere	0.87	3.93e-72
Heart	0.866	2.46e-304
Hypo	0.876	7.27e-58
Kidney	0.864	<1.00E-300
Liver	0.859	<1.00E-300
Lung	0.813	<1.00E-300
Mus	0.868	9.1e-107
WFAT	0.818	3.65e-89
Adr, adrenal gland; BS, brainstem; BFAT, brown fat; Cere, cerebellum; Hypo, hypothalamus; Mus, skeletal muscle; WFAT, white fat.

## Sheet: Table S7
Table S7. Difference between amplitude of cycling housekeeping genes and other cycling genes.
	Mean amplitude ( cycling housekeeping genes)	Mean amplitude ( other cycling genes)	Number ( cycling housekeeping genes)	Number ( other cycling genes)	P (t test)	P (wilcoxon rank sum test)
Adr	4.12281	3.91029	59	418	0.119805	0.217983
Aorta	3.82443	4.27106	58	277	0.00132587	0.00371474
BFAT	4.09277	4.07041	210	918	0.768521	0.877675
BS	3.37893	3.3456	18	147	0.870762	0.922966
Cere	3.77116	3.27822	21	180	0.0217038	0.0149284
Heart	3.99286	3.90529	130	703	0.351741	0.354186
Hypo	3.80567	3.49996	36	117	0.106645	0.0572859
Kidney	3.86634	3.6298	492	1698	2.68625e-06	2.57832e-05
Liver	4.21039	4.18878	681	2168	0.666615	0.546136
Lung	3.37869	3.29573	299	1777	0.162982	0.618829
Mus	3.90644	4.05595	33	259	0.437996	0.636335
WFAT	4.15176	4.22993	51	251	0.615797	0.957917

## Sheet: Table S8
Table S8. The correlation between the energetic cost and Amplitude in the 5’ UTR, 3’ UTR and coding region of rhythmic transcripts.
	r (5' UTR)	P (5' UTR)	R2 (5' UTR)	r (3' UTR)	P (3' UTR)	R2 (3' UTR)	r (Coding)	P (Coding)	R2 (Coding)
Adr	0.575	3.17e-37	0.331	0.543	1.51e-32	0.295	0.597	9.59e-41	0.357
Aorta	0.591	1.89e-27	0.349	0.531	1.63e-21	0.281	0.624	2.77e-31	0.389
BFAT	0.622	2.08e-104	0.387	0.577	9.38e-87	0.333	0.652	7.74e-118	0.425
BS	0.556	2.53e-13	0.31	0.529	5.43e-12	0.28	0.56	1.69e-13	0.313
Cere	0.603	4.83e-18	0.364	0.44	2.37e-09	0.194	0.637	1.71e-20	0.406
Heart	0.599	1.04e-71	0.359	0.572	5e-64	0.327	0.654	1.95e-89	0.427
Hypo	0.623	1.99e-15	0.388	0.524	1.36e-10	0.274	0.576	6.24e-13	0.332
Kidney	0.615	9.38e-196	0.379	0.596	8.83e-181	0.355	0.649	1.27e-224	0.421
Liver	0.663	1.11e-301	0.439	0.628	2.17e-262	0.395	0.699	<1.00E-300	0.489
Lung	0.558	9.29e-145	0.311	0.547	2.1e-138	0.299	0.586	3.05e-163	0.343
Mus	0.613	1.56e-27	0.376	0.595	1.39e-25	0.354	0.619	4.13e-28	0.383
WFAT	0.604	2.61e-27	0.364	0.549	5.8e-22	0.302	0.557	1.25e-22	0.31
Adr, adrenal gland; BS, brainstem; BFAT, brown fat; Cere, cerebellum; Hypo, hypothalamus; Mus, skeletal muscle; WFAT, white fat.

## Sheet: Table S9
Table S9. The energetic cost of the 5’ UTR, 3’ UTR and coding region of rhythmic transcripts are highly inter-correlated.
	r (5' UTR ~ 3' UTR)	P (5' UTR ~ 3' UTR)	r (5' UTR ~ Coding)	P (5' UTR ~ Coding)	r (3' UTR ~ Coding)	P (3' UTR ~ Coding)
Adr	0.711	<1.00E-300	0.727	<1.00E-300	0.73	<1.00E-300
Aorta	0.706	<1.00E-300	0.723	<1.00E-300	0.724	<1.00E-300
BFAT	0.71	<1.00E-300	0.728	<1.00E-300	0.728	<1.00E-300
BS	0.751	<1.00E-300	0.763	<1.00E-300	0.77	<1.00E-300
Cere	0.756	<1.00E-300	0.771	<1.00E-300	0.775	<1.00E-300
Heart	0.722	<1.00E-300	0.742	<1.00E-300	0.74	<1.00E-300
Hypo	0.757	<1.00E-300	0.772	<1.00E-300	0.776	<1.00E-300
Kidney	0.743	<1.00E-300	0.76	<1.00E-300	0.763	<1.00E-300
Liver	0.736	<1.00E-300	0.761	<1.00E-300	0.754	<1.00E-300
Lung	0.74	<1.00E-300	0.757	<1.00E-300	0.759	<1.00E-300
Mus	0.716	<1.00E-300	0.735	<1.00E-300	0.734	<1.00E-300
WFAT	0.72	<1.00E-300	0.734	<1.00E-300	0.739	<1.00E-300
Adr, adrenal gland; BS, brainstem; BFAT, brown fat; Cere, cerebellum; Hypo, hypothalamus; Mus, skeletal muscle; WFAT, white fat.
