# Supplementary material for: A single factor dominates the behavior of rhythmic genes in mouse organs
Source: BMC Genomics. 2019 Nov 20;20:879. doi: 10.1186/s12864-019-6255-3 (PMC6868821; doi:10.1186/s12864-019-6255-3)
Supplement: Supplementary file 9 — Additional file 9: Table S10. The cost for each mouse gene [file 12864_2019_6255_MOESM9_ESM.xlsx]

## Sheet: mousesquencecost.csv
Ensembl gene ID	Ensembl transcript ID	Gene name	Cost for 5'UTR	Cost for 3'UTR	Cost for coding region
ENSMUSG00000038844	ENSMUST00000043589	Kif16b	7854	113356	194328
ENSMUSG00000024770	ENSMUST00000025682	Lipn	11370	3421.5	59582.5
ENSMUSG00000063240	ENSMUST00000113636	Olfr133	4423.5	3086	46691.5
ENSMUSG00000022802	ENSMUST00000023497	Lmln	1377	201674	101163
ENSMUSG00000051081	ENSMUST00000046662	Gm4847	9853	59365	79798
ENSMUSG00000040502	ENSMUST00000040307	2019-03-09	21183	77142	51662.5
ENSMUSG00000054383	ENSMUST00000061425	Pnma1	27773	36420.5	52445
ENSMUSG00000038225	ENSMUST00000136335	Ccdc111	NA	NA	NA
ENSMUSG00000000365	ENSMUST00000095793	Rnf17	195	11022.5	243644
ENSMUSG00000071037	ENSMUST00000095188	1700106N22Rik	5899	NA	48051
ENSMUSG00000048310	ENSMUST00000049699	Pskh1	8363	89773	63003.5
ENSMUSG00000029265	ENSMUST00000031190	Dr1	34289.5	92644.5	26211.5
ENSMUSG00000033174	ENSMUST00000163271	Mgll	22042.5	127683	47473
ENSMUSG00000013089	ENSMUST00000079601	Etv5	13831.5	107228	75821.5
ENSMUSG00000001774	ENSMUST00000001825	Chordc1	6427	53694.5	49190
ENSMUSG00000036552	ENSMUST00000097393	2210404J11Rik	NA	30477.5	92578.5
ENSMUSG00000090949	ENSMUST00000164996	Vmn2r77	NA	NA	127414
ENSMUSG00000046000	ENSMUST00000060265	Naa11	1622.5	131968	32411.5
ENSMUSG00000023210	ENSMUST00000023978	Lcn9	339.5	14663.5	26568.5
ENSMUSG00000031731	ENSMUST00000093157	Ap1g1	20323	57705.5	122599
ENSMUSG00000066440	ENSMUST00000021547	Zfyve26	7875.5	80203.5	375071
ENSMUSG00000059488	ENSMUST00000079142	Olfr727	1291	1691	48514.5
ENSMUSG00000047832	ENSMUST00000062092	Cdca4	27067.5	57434	35260
ENSMUSG00000032842	ENSMUST00000095261	Abcc10	40365	3432.5	216780
ENSMUSG00000025780	ENSMUST00000026886	Itih5	4704.5	245013	141216
ENSMUSG00000045071	ENSMUST00000070150	E130308A19Rik	15039.5	416391	106364
ENSMUSG00000032171	ENSMUST00000034689	Pin1	485	163501	24540
ENSMUSG00000002289	ENSMUST00000002360	Angptl4	9058.5	81005.5	60871.5
ENSMUSG00000020577	ENSMUST00000020896	Tspan13	8647	56673.5	30521.5
ENSMUSG00000015747	ENSMUST00000015891	Vps45	34203	11487	84684.5
ENSMUSG00000042870	ENSMUST00000078847	Tom1	4435	35505.5	76563.5
ENSMUSG00000073867	ENSMUST00000098110	AA474408	1043.5	144164	20493
ENSMUSG00000030674	ENSMUST00000032912	Qprt	11915.5	45113.5	44427
ENSMUSG00000021131	ENSMUST00000021559	Erh	28481.5	20011.5	15573.5
ENSMUSG00000013158	ENSMUST00000013302	4933405L10Rik	6397.5	3513.5	45513
ENSMUSG00000058537	ENSMUST00000174056	Dux	38395	33386.5	56033.5
ENSMUSG00000040164	ENSMUST00000045196	Kcns1	14244.5	45900.5	73778
ENSMUSG00000043760	ENSMUST00000088448	Pkhd1	11658	25747.5	603338
ENSMUSG00000042579	ENSMUST00000038450	4632404H12Rik	34716.5	84513.5	19173.5
ENSMUSG00000070368	ENSMUST00000049852	Prok1	2863	1891	15720
ENSMUSG00000025193	ENSMUST00000026199	Cutc	8211.5	16963	39020.5
ENSMUSG00000036748	ENSMUST00000167861	Cuedc2	10385	43354	42154.5
ENSMUSG00000038982	ENSMUST00000035899	Muted	3355	56502	27488
ENSMUSG00000028550	ENSMUST00000030279	Atg4c	28619	60890.5	68214.5
ENSMUSG00000029034	ENSMUST00000030901	Cpsf3l	7250.5	20701	89098.5
ENSMUSG00000031738	ENSMUST00000034185	Irx6	36869	64399.5	65091
ENSMUSG00000045751	ENSMUST00000108222	Mms22l	22585.5	15098	184272
ENSMUSG00000049792	ENSMUST00000054636	Bag5	11752.5	27638	66274
ENSMUSG00000021952	ENSMUST00000174545	Xpo4	23328	63089.5	171128
ENSMUSG00000032449	ENSMUST00000085206	Slc25a36	10179	101074	46360
ENSMUSG00000045928	ENSMUST00000061823	4933440M02Rik	70876	78849	38757.5
ENSMUSG00000004609	ENSMUST00000004728	Cd33	3818.5	63590	60001
ENSMUSG00000003458	ENSMUST00000140643	Ncstn	5555.5	134428	9363.5
ENSMUSG00000068808	ENSMUST00000090700	Olfr1189	NA	NA	45804.5
ENSMUSG00000030265	ENSMUST00000032399	Kras	9912	194290	27989.5
ENSMUSG00000017765	ENSMUST00000034370	Slc12a4	1712.5	24187.5	153328
ENSMUSG00000004267	ENSMUST00000004378	Eno2	12455	61448	64442.5
ENSMUSG00000036890	ENSMUST00000129240	Gtdc1	NA	NA	NA
ENSMUSG00000032816	ENSMUST00000077696	Igdcc4	2402.5	119854	192578
ENSMUSG00000038224	ENSMUST00000043696	Serpinf2	2411.5	33036.5	72999
ENSMUSG00000021871	ENSMUST00000048615	Pnp	13894.5	88930.5	43039
ENSMUSG00000028883	ENSMUST00000030714	Sema3a	32301.5	146970	114646
ENSMUSG00000050640	ENSMUST00000063192	Tmem150c	17409.5	97898.5	37160
ENSMUSG00000002658	ENSMUST00000002733	Gtf2f1	8846.5	1176	75093.5
ENSMUSG00000052675	ENSMUST00000120006	Zfp112	6241	35446	129418
ENSMUSG00000026189	ENSMUST00000027381	Pecr	4849	8741	45089
ENSMUSG00000021902	ENSMUST00000022459	Phf7	28824.5	23605.5	45679
ENSMUSG00000036712	ENSMUST00000043526	Cyld	11014	244816	141480
ENSMUSG00000027233	ENSMUST00000028665	Patl2	23640	18166	78616
ENSMUSG00000070719	ENSMUST00000094665	Pla2g4d	8218	51894	122454
ENSMUSG00000022020	ENSMUST00000022597	Naa16	8049.5	61070.5	128354
ENSMUSG00000071723	ENSMUST00000096368	Gspt2	9319	20087	93787.5
ENSMUSG00000073926	ENSMUST00000098174	Olfr653	1188	3384	47471
ENSMUSG00000017767	ENSMUST00000017911	1700020C07Rik	3833	1329.5	33650.5
ENSMUSG00000055805	ENSMUST00000042286	Fmnl1	10147	15600.5	162128
ENSMUSG00000053329	ENSMUST00000001242	D10Jhu81e	1938.5	25847.5	39511.5
ENSMUSG00000050445	ENSMUST00000062474	Cyp8b1	2020.5	20108	74371.5
ENSMUSG00000037622	ENSMUST00000043305	Wdtc1	21092	85752.5	100384
ENSMUSG00000004945	ENSMUST00000005053	5730437N04Rik	2121.5	24942.5	20928.5
ENSMUSG00000023009	ENSMUST00000023747	Nckap5l	10716.5	32884	195848
ENSMUSG00000030124	ENSMUST00000032217	Lag3	17611	3991.5	77465
ENSMUSG00000027951	ENSMUST00000098924	Adar	41702.5	112494	137928
ENSMUSG00000034789	ENSMUST00000035242	Rab24	16061	45900.5	30224
ENSMUSG00000030345	ENSMUST00000078521	Dyrk4	2576	5519.5	93769.5
ENSMUSG00000033533	ENSMUST00000047929	Acsm1	6381.5	11490	85077
ENSMUSG00000091722	ENSMUST00000164848	Siah3	3670	1183	39927.5
ENSMUSG00000052221	ENSMUST00000063977	Ppp1r36	1528.5	8373	61031
ENSMUSG00000054406	ENSMUST00000052254	Olfr411	NA	NA	47004
ENSMUSG00000021555	ENSMUST00000163395	Naa35	NA	NA	NA
ENSMUSG00000060084	ENSMUST00000073561	Olfr748	NA	NA	46008
ENSMUSG00000026923	ENSMUST00000028288	Notch1	12964	80697	375307
ENSMUSG00000021280	ENSMUST00000072646	1200009I06Rik	21090	16317	106908
ENSMUSG00000015568	ENSMUST00000015712	Lpl	12997	120138	70413.5
ENSMUSG00000036912	ENSMUST00000115644	Piwil4	8753.5	28880	125988
ENSMUSG00000044056	ENSMUST00000054327	Efcab9	2918.5	2166	32223.5
ENSMUSG00000074221	ENSMUST00000146074	Zfp568	10819.5	229770	99287.5
ENSMUSG00000031893	ENSMUST00000034365	Tsnaxip1	2128.5	2577	104320
ENSMUSG00000026831	ENSMUST00000086370	1700007K13Rik	3106.5	12145.5	24849
ENSMUSG00000003934	ENSMUST00000004036	Efnb3	19357	87706	50496.5
ENSMUSG00000031233	ENSMUST00000033585	Pgk2	3649	13103	62016
ENSMUSG00000041347	ENSMUST00000041229	Bdkrb1	4278	12190.5	49809.5
ENSMUSG00000023979	ENSMUST00000024774	Guca1b	4771.5	47757.5	29866
ENSMUSG00000056116	ENSMUST00000172633	H2-T22	NA	NA	NA
ENSMUSG00000034088	ENSMUST00000170883	Hdlbp	9821	110700	187854
ENSMUSG00000028589	ENSMUST00000030323	1700012P22Rik	8324	10682.5	29222.5
ENSMUSG00000053588	ENSMUST00000066106	A730061H03Rik	NA	NA	23086.5
ENSMUSG00000018995	ENSMUST00000044466	Nars2	14747.5	101729	70982
ENSMUSG00000036438	ENSMUST00000040440	Calm2	6884	30628.5	22165
ENSMUSG00000022554	ENSMUST00000023213	Fam203a	2864	35629.5	58345
ENSMUSG00000027886	ENSMUST00000138210	1700013F07Rik	NA	NA	NA
ENSMUSG00000081058	ENSMUST00000167403	Hist2h3c2	9178	20549	20229.5
ENSMUSG00000074796	ENSMUST00000099362	Slc4a11	14162	15930.5	128152
ENSMUSG00000026029	ENSMUST00000027189	Casp8	19419.5	37148.5	71269.5
ENSMUSG00000042993	ENSMUST00000058595	Ifnk	885	9250.5	29714
ENSMUSG00000042042	ENSMUST00000125531	Csgalnact2	NA	NA	NA
ENSMUSG00000057396	ENSMUST00000052716	Zfp759	4041.5	61250.5	107128
ENSMUSG00000042423	ENSMUST00000048896	Fbrs	938.5	60795	69261.5
ENSMUSG00000021822	ENSMUST00000022368	Plau	5104.5	46590	64361
ENSMUSG00000022792	ENSMUST00000159962	Yars2	940.5	86284	51840
ENSMUSG00000022471	ENSMUST00000100399	Xrcc6	64334	8274.5	90198.5
ENSMUSG00000071361	ENSMUST00000095798	Mcpt9	60840.5	1584	36662.5
ENSMUSG00000060878	ENSMUST00000072784	Olfr1420	1195	4870	46240
ENSMUSG00000054901	ENSMUST00000068175	Arhgef33	9607.5	25352	125938
ENSMUSG00000003721	ENSMUST00000003818	Insig2	23014	77069.5	33629
ENSMUSG00000041748	ENSMUST00000050139	Ccrl1	30125	86332.5	17411.5
ENSMUSG00000050539	ENSMUST00000049743	Olfr462	NA	NA	46427
ENSMUSG00000066108	ENSMUST00000165147	Muc5b	2239.5	25461.5	712226
ENSMUSG00000051582	ENSMUST00000060241	Otud6a	NA	NA	43054.5
ENSMUSG00000074212	ENSMUST00000090178	Dnajb14	12248.5	401781	56221
ENSMUSG00000054115	ENSMUST00000110585	Skp2	12800	241494	52708.5
ENSMUSG00000050281	ENSMUST00000106880	Olfr630	3422.5	1825.5	47792
ENSMUSG00000041992	ENSMUST00000109691	Rapgef5	31978.5	44434.5	120862
ENSMUSG00000050296	ENSMUST00000087268	Abca12	16221	10248.5	385666
ENSMUSG00000028755	ENSMUST00000030535	Cda	2426.5	17623	21788.5
ENSMUSG00000030884	ENSMUST00000033176	Uqcrc2	5622	18550	67448
ENSMUSG00000046034	ENSMUST00000059662	Fam105b	4121	17249	52201.5
ENSMUSG00000011034	ENSMUST00000011178	Slc5a1	11752	92837	98943
ENSMUSG00000042029	ENSMUST00000084828	Ncapg2	13345.5	144604	169250
ENSMUSG00000041215	ENSMUST00000115560	Yeats2	9475	84074	208701
ENSMUSG00000017344	ENSMUST00000017488	Vtn	11374	3812.5	71016.5
ENSMUSG00000071356	ENSMUST00000096904	Reg3b	1524.5	9928	26154
ENSMUSG00000049612	ENSMUST00000164465	Omg	8832.5	35594.5	65960
ENSMUSG00000014767	ENSMUST00000162505	Tbp	12207.5	575474	47034.5
ENSMUSG00000031132	ENSMUST00000033466	Cd40lg	598	22492.5	38743.5
ENSMUSG00000021629	ENSMUST00000067246	Slc30a5	12309	31860	113456
ENSMUSG00000024560	ENSMUST00000025444	Cxxc1	17219.5	14226	97793.5
ENSMUSG00000033214	ENSMUST00000042767	Slitrk5	30363.5	65251.5	142180
ENSMUSG00000039735	ENSMUST00000162409	Fnbp1l	5595	168169	81669
ENSMUSG00000050239	ENSMUST00000052512	Krtap24-1	2136.5	38789.5	37068.5
ENSMUSG00000031917	ENSMUST00000034392	Nip7	2857	120606	26827.5
ENSMUSG00000073769	ENSMUST00000106360	Olfr1331	10573.5	NA	47274.5
ENSMUSG00000050973	ENSMUST00000062915	D330012F22Rik	17227	80557.5	57400.5
ENSMUSG00000028034	ENSMUST00000166984	Fubp1	6677.5	220308	95174.5
ENSMUSG00000054293	ENSMUST00000167673	A630033H20Rik	20710	77975.5	52637.5
ENSMUSG00000037470	ENSMUST00000046875	Uggt1	8771	133567	230298
ENSMUSG00000015932	ENSMUST00000103172	Dstn	16055.5	53963	24615
ENSMUSG00000029359	ENSMUST00000031304	Tesc	9197.5	9862.5	31823.5
ENSMUSG00000027257	ENSMUST00000111349	Pacsin3	17054.5	18463.5	62785.5
ENSMUSG00000021037	ENSMUST00000021425	Ahsa1	4739	11625	50180.5
ENSMUSG00000060461	ENSMUST00000071991	Dppa5a	3871	9136	17633.5
ENSMUSG00000003955	ENSMUST00000004057	Fam162a	588	7675.5	23091
ENSMUSG00000001588	ENSMUST00000127238	Acap1	NA	NA	NA
ENSMUSG00000035069	ENSMUST00000035780	Oma1	4484.5	12814	77486
ENSMUSG00000075254	ENSMUST00000152782	Heg1	7204	236181	160626
ENSMUSG00000058532	ENSMUST00000075928	Olfr968	NA	NA	47016.5
ENSMUSG00000062901	ENSMUST00000023509	Klhl24	11958	230136	89315.5
ENSMUSG00000075201	ENSMUST00000099907	Olfr1043	NA	NA	47004.5
ENSMUSG00000047216	ENSMUST00000094626	Cdh19	11782	24943.5	114462
ENSMUSG00000063870	ENSMUST00000056889	Chd4	17666.5	29211	283582
ENSMUSG00000038415	ENSMUST00000042118	Foxq1	36838.5	42284.5	59312.5
ENSMUSG00000046169	ENSMUST00000065766	Adamts6	20301.5	52482.5	166045
ENSMUSG00000078670	ENSMUST00000107456	Fam174b	9669	100042	22808
ENSMUSG00000048337	ENSMUST00000052164	Ppyr1	14291.5	109699	55976
ENSMUSG00000023186	ENSMUST00000001544	Vwa5a	10483.5	77778	117875
ENSMUSG00000024766	ENSMUST00000112508	Lipo1	28069	53261.5	59524
ENSMUSG00000035177	ENSMUST00000045022	Nlrp2	3655	9018	155432
ENSMUSG00000032293	ENSMUST00000034843	Ireb2	6120.5	138806	143281
ENSMUSG00000054814	ENSMUST00000119154	Usp46	6671.5	177476	50414
ENSMUSG00000022199	ENSMUST00000050772	Slc22a17	36652	17011	59782
ENSMUSG00000055799	ENSMUST00000069536	Tcf7l1	14857	48700	86792
ENSMUSG00000024870	ENSMUST00000025804	Rab1b	3973.5	57996.5	29919
ENSMUSG00000029334	ENSMUST00000161490	Prkg2	21756	111004	112992
ENSMUSG00000022982	ENSMUST00000023707	Sod1	5763	3231.5	22935.5
ENSMUSG00000024854	ENSMUST00000025773	Pold4	9600.5	19429.5	15974
ENSMUSG00000057615	ENSMUST00000075983	Ldoc1	4736	38896	22545
ENSMUSG00000023943	ENSMUST00000024738	Sult1c1	9072	22655.5	45217.5
ENSMUSG00000033904	ENSMUST00000123178	6330503K22Rik	NA	NA	NA
ENSMUSG00000039962	ENSMUST00000045493	Olfr906	NA	NA	46610
ENSMUSG00000069049	ENSMUST00000148961	Eif2s3y	NA	NA	NA
ENSMUSG00000041044	ENSMUST00000120052	Lrit1	4671.5	116842	92714.5
ENSMUSG00000038416	ENSMUST00000043962	Cdc16	6451.5	15226.5	92155.5
ENSMUSG00000034327	ENSMUST00000078053	Kctd9	11710.5	94214	50424
ENSMUSG00000022525	ENSMUST00000089824	Hrasls	5676.5	114038	24944
ENSMUSG00000091347	ENSMUST00000167981	Gm17353	NA	NA	12622.5
ENSMUSG00000029536	ENSMUST00000139167	Gatc	1419.5	64231.5	23103
ENSMUSG00000038500	ENSMUST00000055454	Prr3	49136	57431	28288.5
ENSMUSG00000053499	ENSMUST00000065956	Gm5444	543.5	104715	17459.5
ENSMUSG00000021537	ENSMUST00000022009	Cetn3	2417.5	22249	24865
ENSMUSG00000074452	ENSMUST00000118254	Pate2	2605.5	90607	16654
ENSMUSG00000046456	ENSMUST00000086364	Tmem150b	13480	107612	18466
ENSMUSG00000051793	ENSMUST00000063289	Olfr284	NA	NA	45604
ENSMUSG00000070034	ENSMUST00000143363	Sp110	NA	NA	NA
ENSMUSG00000002845	ENSMUST00000002924	Tmem39a	19460.5	50532.5	72511.5
ENSMUSG00000046822	ENSMUST00000117276	Slc39a3	20877.5	119642	47153
ENSMUSG00000069258	ENSMUST00000091678	Prl2b1	3456	5625.5	35118
ENSMUSG00000010136	ENSMUST00000010280	1700027A23Rik	NA	8639	36613.5
ENSMUSG00000091387	ENSMUST00000171324	Gcnt4	18643	165964	67750
ENSMUSG00000038930	ENSMUST00000148001	Rccd1	NA	NA	NA
ENSMUSG00000031901	ENSMUST00000034375	Dus2l	4324	14364	73235
ENSMUSG00000073676	ENSMUST00000134628	Hspe1	NA	NA	NA
ENSMUSG00000043931	ENSMUST00000052503	Gimap7	5626	13549.5	43530
ENSMUSG00000091735	ENSMUST00000164834	Gpr62	10498.5	33539	53249.5
ENSMUSG00000091705	ENSMUST00000074806	H2-Q2	4483.5	4350	53454.5
ENSMUSG00000057729	ENSMUST00000006679	Prtn3	3045	9790	37818.5
ENSMUSG00000028383	ENSMUST00000107528	Hsdl2	28263	46814.5	54966.5
ENSMUSG00000036019	ENSMUST00000061506	Tmtc2	33830	120762	124308
ENSMUSG00000030515	ENSMUST00000032728	Tarsl2	2316.5	38313	117156
ENSMUSG00000000740	ENSMUST00000129311	Rpl13	NA	NA	NA
ENSMUSG00000042492	ENSMUST00000120705	Tbc1d10b	5179.5	54965	118234
ENSMUSG00000021958	ENSMUST00000022528	Pinx1	5787.5	11655.5	49156.5
ENSMUSG00000019326	ENSMUST00000103105	Aoc3	16560.5	87476	113718
ENSMUSG00000041358	ENSMUST00000043970	BC125332	5474	11881	167064
ENSMUSG00000046793	ENSMUST00000062028	Gpr61	32676.5	82824.5	66948
ENSMUSG00000018844	ENSMUST00000018988	Fndc8	3522.5	55824.5	47728
ENSMUSG00000058402	ENSMUST00000145952	Zfp420	NA	NA	NA
ENSMUSG00000030400	ENSMUST00000062831	Ercc2	2218.5	61761	112848
ENSMUSG00000051184	ENSMUST00000086349	Zfp524	4829	2271	47731
ENSMUSG00000041609	ENSMUST00000055408	Ccdc64	3050	60792	85361
ENSMUSG00000001173	ENSMUST00000001202	Ocrl	13126	113345	133776
ENSMUSG00000044042	ENSMUST00000099576	Fmn1	10721.5	362444	211890
ENSMUSG00000037627	ENSMUST00000172831	Rgs22	2361	8968.5	186808
ENSMUSG00000020389	ENSMUST00000120374	Cdkl3	11605	34890.5	90522.5
ENSMUSG00000023274	ENSMUST00000024044	Cd4	8944.5	76888.5	67881
ENSMUSG00000032044	ENSMUST00000034543	Rpusd4	1234.5	32727	56044
ENSMUSG00000051682	ENSMUST00000059873	Treml4	4221.5	42853.5	39205
ENSMUSG00000023175	ENSMUST00000067036	Bsg	7895	20889	57749
ENSMUSG00000035208	ENSMUST00000038141	Slfn8	17641.5	45452.5	135250
ENSMUSG00000058186	ENSMUST00000105738	Gm13242	13360	89260.5	95789
ENSMUSG00000056901	ENSMUST00000069268	Tas2r102	NA	NA	51892
ENSMUSG00000047293	ENSMUST00000089318	Gpr15	NA	10260.5	53727.5
ENSMUSG00000024401	ENSMUST00000025263	Tnf	8215.5	37940	34991
ENSMUSG00000045794	ENSMUST00000052416	4930526D03Rik	2157	3819.5	29448.5
ENSMUSG00000021213	ENSMUST00000021634	Akr1c13	1964	10588.5	48095
ENSMUSG00000034762	ENSMUST00000046005	Glis1	10877.5	15613.5	117037
ENSMUSG00000031495	ENSMUST00000011445	Cd209d	3550	6471	35322
ENSMUSG00000036172	ENSMUST00000166731	Cd200r3	1191	150461	40701
ENSMUSG00000032925	ENSMUST00000049681	Itgbl1	16743	111366	73416.5
ENSMUSG00000070546	ENSMUST00000094383	Mrgprb3	NA	NA	46729.5
ENSMUSG00000030257	ENSMUST00000088373	Srgap3	38101	238892	162872
ENSMUSG00000021057	ENSMUST00000095610	Akap5	16220.5	203612	111090
ENSMUSG00000022150	ENSMUST00000080880	Dab2	21423.5	95930.5	113820
ENSMUSG00000075073	ENSMUST00000111520	Olfr1256	11157.5	NA	45851.5
ENSMUSG00000042642	ENSMUST00000050398	Flad1	10989.5	60783.5	76969.5
ENSMUSG00000024039	ENSMUST00000067801	Cbs	12091	28065.5	83208
ENSMUSG00000027357	ENSMUST00000028835	Crls1	7457.5	42707.5	45154
ENSMUSG00000060756	ENSMUST00000074926	Krtap2-4	3119.5	18439.5	19613
ENSMUSG00000039810	ENSMUST00000040572	Zc3h10	9675.5	109638	64572
ENSMUSG00000050967	ENSMUST00000053355	Creg2	11927	232158	42790.5
ENSMUSG00000029330	ENSMUST00000031273	Cds1	11954.5	113594	68676
ENSMUSG00000025494	ENSMUST00000097958	Sigirr	29505.5	8053.5	60886
ENSMUSG00000049036	ENSMUST00000058491	Tmem121	11868.5	19786	47351.5
ENSMUSG00000024578	ENSMUST00000025471	Il17b	2419.5	4944	26813.5
ENSMUSG00000020383	ENSMUST00000020650	Il13	3369	36669.5	19597
ENSMUSG00000043664	ENSMUST00000052072	Tmem221	3063	38771	34254.5
ENSMUSG00000039682	ENSMUST00000046122	Lap3	4233	29975	77051
ENSMUSG00000001943	ENSMUST00000002008	Vsig2	5938	3122.5	48836.5
ENSMUSG00000029661	ENSMUST00000031668	Col1a2	17164.5	43708.5	203626
ENSMUSG00000058176	ENSMUST00000080694	Gm5407	NA	NA	36913.5
ENSMUSG00000089732	ENSMUST00000090717	Olfr1118	1333.5	2225.5	45973
ENSMUSG00000011254	ENSMUST00000011398	Thg1l	1439.5	65637	44319.5
ENSMUSG00000028825	ENSMUST00000030627	Rhd	3186.5	9537	62253.5
ENSMUSG00000019039	ENSMUST00000019183	Dalrd3	948.5	4983.5	79971.5
ENSMUSG00000002105	ENSMUST00000073575	Slc39a13	13354.5	54922	53746
ENSMUSG00000022422	ENSMUST00000143523	Dscc1	NA	NA	NA
ENSMUSG00000074232	ENSMUST00000098612	Gm10647	55311	27119.5	18643.5
ENSMUSG00000002006	ENSMUST00000002080	Pdzd4	30955	50615.5	114320
ENSMUSG00000079679	ENSMUST00000054530	Vwde	5030	54360.5	137766
ENSMUSG00000027900	ENSMUST00000067630	Dram2	12930	57642	39960
ENSMUSG00000025040	ENSMUST00000026016	Fundc1	7126.5	68222	23124
ENSMUSG00000024816	ENSMUST00000025728	Frmd8	9075	144638	69202.5
ENSMUSG00000055629	ENSMUST00000048002	B4galnt4	NA	NA	153296
ENSMUSG00000019894	ENSMUST00000074204	Slc6a15	21473	48852.5	108655
ENSMUSG00000080990	ENSMUST00000122036	Olfr118	NA	NA	47986
ENSMUSG00000037725	ENSMUST00000046916	Ckap2	1328.5	28798.5	98453.5
ENSMUSG00000021228	ENSMUST00000021653	Acot3	37397	26702.5	64156.5
ENSMUSG00000042744	ENSMUST00000119892	Gm15800	55711.5	97718	611906
ENSMUSG00000031310	ENSMUST00000063577	Zmym3	35293.5	60960.5	203368
ENSMUSG00000004187	ENSMUST00000004294	Kifc2	4963.5	36489.5	117364
ENSMUSG00000020690	ENSMUST00000021029	Efcab3	15597.5	7109.5	64231.5
ENSMUSG00000022141	ENSMUST00000052965	Nipbl	20648	NA	414966
ENSMUSG00000044991	ENSMUST00000110132	1110034G24Rik	22457	19876	30722.5
ENSMUSG00000074651	ENSMUST00000092089	Gm6320	195	59902	56249
ENSMUSG00000048806	ENSMUST00000055671	Ifnb1	991	9983.5	27133.5
ENSMUSG00000071847	ENSMUST00000096554	Apcdd1	16539.5	45466.5	76342.5
ENSMUSG00000027510	ENSMUST00000155512	Rbm38	NA	NA	NA
ENSMUSG00000002007	ENSMUST00000136664	Srpk3	NA	NA	NA
ENSMUSG00000044502	ENSMUST00000058060	Bod1	9061	34114	25729
ENSMUSG00000035831	ENSMUST00000038004	Krt25	2964	29120	66104.5
ENSMUSG00000050910	ENSMUST00000053288	Cdr2l	20041.5	94061.5	68803
ENSMUSG00000017491	ENSMUST00000063750	Rarb	22578	61059.5	66562.5
ENSMUSG00000000263	ENSMUST00000102716	Glra1	22978.5	28360.5	66790
ENSMUSG00000034320	ENSMUST00000146409	Slc26a2	18561.5	258636	110082
ENSMUSG00000032026	ENSMUST00000034524	Rexo2	2855	15070.5	35238
ENSMUSG00000030814	ENSMUST00000106282	Bcl7c	17030.5	173101	24366.5
ENSMUSG00000056515	ENSMUST00000070673	Rab31	10209	132869	29052
ENSMUSG00000079020	ENSMUST00000151288	Slc45a4	40158	214906	116587
ENSMUSG00000021679	ENSMUST00000022186	S100z	NA	NA	14804
ENSMUSG00000068457	ENSMUST00000069309	Uty	8259	69876.5	180350
ENSMUSG00000025726	ENSMUST00000119083	Slc28a1	7325	39877	96411.5
ENSMUSG00000057894	ENSMUST00000072222	Zfp329	5581.5	250442	77566.5
ENSMUSG00000028786	ENSMUST00000106064	Tmem54	8228	11755	32734
ENSMUSG00000037242	ENSMUST00000037099	Clic4	11043.5	155328	37616
ENSMUSG00000048292	ENSMUST00000061235	Olfr1417	NA	NA	47092
ENSMUSG00000024659	ENSMUST00000025561	Anxa1	17178.5	14206	51442.5
ENSMUSG00000061374	ENSMUST00000165320	Fiz1	9548	47457	74236.5
ENSMUSG00000024800	ENSMUST00000025714	Rpp30	1038.5	16218.5	39956.5
ENSMUSG00000026141	ENSMUST00000144297	Col19a1	NA	NA	NA
ENSMUSG00000051747	ENSMUST00000099981	Ttn	6479.5	52138.5	5216402
ENSMUSG00000036473	ENSMUST00000171189	Tbc1d24	23170	288115	82488
ENSMUSG00000006442	ENSMUST00000006611	Srm	5765.5	15450	44906.5
ENSMUSG00000023044	ENSMUST00000023805	Csad	8363	30464.5	73239
ENSMUSG00000015305	ENSMUST00000015449	Sash1	10426	162717	182146
ENSMUSG00000022339	ENSMUST00000022964	Ebag9	15719.5	29922	31668
ENSMUSG00000032068	ENSMUST00000114474	1600029D21Rik	1869	54248	35305
ENSMUSG00000030096	ENSMUST00000032185	Slc6a6	14650.5	198393	92508
ENSMUSG00000001014	ENSMUST00000001040	Icam4	4019.5	1832.5	39034.5
ENSMUSG00000005952	ENSMUST00000102526	Trpv1	5380.5	36310	124600
ENSMUSG00000059146	ENSMUST00000039431	Ntrk3	31026.5	9777.5	122501
ENSMUSG00000028238	ENSMUST00000029900	Atp6v0d2	5332	68341	52108.5
ENSMUSG00000074210	ENSMUST00000098585	E130208F15Rik	8784.5	55470	21332
ENSMUSG00000037855	ENSMUST00000064656	Zfp365	15031.5	135386	60480.5
ENSMUSG00000042851	ENSMUST00000110320	Zc3h6	19921.5	48758.5	174566
ENSMUSG00000042284	ENSMUST00000061673	Itga1	21397.5	99672.5	175108
ENSMUSG00000031119	ENSMUST00000033450	Gpc4	23662.5	24914	82783
ENSMUSG00000052396	ENSMUST00000064231	Mogat2	2666	35638.5	49755.5
ENSMUSG00000046016	ENSMUST00000057453	Olfr1364	NA	NA	46927.5
ENSMUSG00000036537	ENSMUST00000046433	Rnf113a1	7274.5	2253.5	50630
ENSMUSG00000046962	ENSMUST00000113734	Zfp295	13741.5	121722	162190
ENSMUSG00000051786	ENSMUST00000109353	Tubgcp6	13330	101708	262563
ENSMUSG00000021022	ENSMUST00000021410	Ppp2r3c	11368	39932.5	67397
ENSMUSG00000036216	ENSMUST00000036045	Leap2	3368	11553	11426.5
ENSMUSG00000019889	ENSMUST00000166468	Ptprk	12872.5	76668	216358
ENSMUSG00000022257	ENSMUST00000022867	Laptm4b	14676	45423.5	33978
ENSMUSG00000025474	ENSMUST00000026547	Tubgcp2	14383.5	3796	134341
ENSMUSG00000030650	ENSMUST00000121715	Tmc5	28571.5	20944.5	143807
ENSMUSG00000051890	ENSMUST00000063445	Klhdc1	4246	65196.5	60372.5
ENSMUSG00000034442	ENSMUST00000116420	Trmt5	1138.5	6954	74514
ENSMUSG00000039835	ENSMUST00000037341	Nhsl1	31654	95260.5	235283
ENSMUSG00000040584	ENSMUST00000047753	Abcb1a	7505	50218	189440
ENSMUSG00000043286	ENSMUST00000114737	Pnpla1	22489	110198	88949
ENSMUSG00000002808	ENSMUST00000002885	Epdr1	13192	71630.5	33333.5
ENSMUSG00000072082	ENSMUST00000115390	Ccnf	NA	28264	120928
ENSMUSG00000030166	ENSMUST00000032269	Rad52	7194.5	14370	62183
ENSMUSG00000053113	ENSMUST00000054002	Socs3	19743	72848	33495
ENSMUSG00000000402	ENSMUST00000000412	Egfl6	9709.5	42454	81612.5
ENSMUSG00000042087	ENSMUST00000035534	4933440N22Rik	NA	NA	32106.5
ENSMUSG00000028398	ENSMUST00000030103	3110001D03Rik	2681	17391.5	16633
ENSMUSG00000044471	ENSMUST00000115107	AB041803	18723	49766.5	14394.5
ENSMUSG00000017929	ENSMUST00000109221	B4galt5	7401.5	143394	57723.5
ENSMUSG00000062981	ENSMUST00000075829	Mrpl42	5488.5	6251	21178.5
ENSMUSG00000024614	ENSMUST00000025515	Tmx3	8375.5	152770	67913.5
ENSMUSG00000043822	ENSMUST00000128845	Adamtsl5	NA	NA	NA
ENSMUSG00000037434	ENSMUST00000044954	Slc30a1	11823	173424	74681
ENSMUSG00000049504	ENSMUST00000058577	2810046L04Rik	30114.5	55583.5	135854
ENSMUSG00000029686	ENSMUST00000031697	Cul1	16034.5	25029.5	115266
ENSMUSG00000033540	ENSMUST00000071650	Idua	20942.5	58397.5	95640
ENSMUSG00000076436	ENSMUST00000102640	Oxct2a	2378	7384.5	77123.5
ENSMUSG00000033498	ENSMUST00000038389	Strc	3864	12304	268746
ENSMUSG00000030917	ENSMUST00000033210	Tmem159	12065	36223.5	24130
ENSMUSG00000053706	ENSMUST00000066298	B430305J03Rik	80437.5	76446	26267.5
ENSMUSG00000029376	ENSMUST00000071652	Mthfd2l	6008	54444	50188.5
ENSMUSG00000052533	ENSMUST00000064447	Nup188	2057	19216	261197
ENSMUSG00000063611	ENSMUST00000074761	Gm10134	NA	NA	18969.5
ENSMUSG00000053389	ENSMUST00000065781	Tas2r107	3211.5	1990	46073.5
ENSMUSG00000036832	ENSMUST00000039164	Lpar3	10257	60591.5	52718.5
ENSMUSG00000027443	ENSMUST00000028932	Cst12	1383	11370.5	19151.5
ENSMUSG00000027884	ENSMUST00000106613	Clcc1	17448.5	53514	80848.5
ENSMUSG00000013465	ENSMUST00000128876	Cobra1	NA	NA	NA
ENSMUSG00000022243	ENSMUST00000117100	Slc45a2	15290.5	64188	68400
ENSMUSG00000068263	ENSMUST00000032132	Ccdc48	1178	52057.5	82588.5
ENSMUSG00000034391	ENSMUST00000037718	Fbxo15	NA	NA	71175.5
ENSMUSG00000048280	ENSMUST00000137496	Zfp738	1442.5	101655	117863
ENSMUSG00000032656	ENSMUST00000153044	2019-03-03	NA	NA	NA
ENSMUSG00000023832	ENSMUST00000007005	Acat2	4127	48217	58965
ENSMUSG00000030410	ENSMUST00000032570	Dmwd	1025.5	22452.5	98630
ENSMUSG00000002393	ENSMUST00000002466	Nr2f6	33923.5	17640	57885.5
ENSMUSG00000051788	ENSMUST00000070584	4930564D02Rik	9943	11045.5	15408
ENSMUSG00000092094	ENSMUST00000164784	Zfp804b	NA	NA	194057
ENSMUSG00000038086	ENSMUST00000042790	Hspb2	4159	10246.5	27115.5
ENSMUSG00000036529	ENSMUST00000123791	Sbf1	9588.5	19347.5	276976
ENSMUSG00000063849	ENSMUST00000085709	Ppcdc	7853.5	97697.5	30399.5
ENSMUSG00000028678	ENSMUST00000065896	Kif2c	7349	26189	106898
ENSMUSG00000073125	ENSMUST00000137641	Xlr3b	NA	NA	NA
ENSMUSG00000090461	ENSMUST00000163808	Iltifb	2437.5	25886	26683
ENSMUSG00000029126	ENSMUST00000031009	Nsg1	5082.5	73319.5	27567
ENSMUSG00000029417	ENSMUST00000113093	Cxcl9	2770	122475	18765.5
ENSMUSG00000049760	ENSMUST00000052832	2410015M20Rik	5071.5	14470	17780
ENSMUSG00000041771	ENSMUST00000159329	Slc24a4	32385.5	104664	83900.5
ENSMUSG00000032041	ENSMUST00000175765	Tirap	23717.5	166559	37054
ENSMUSG00000061118	ENSMUST00000071263	Dnajc30	2223.5	22557.5	32621
ENSMUSG00000031483	ENSMUST00000033873	Erlin2	3108.5	138389	50511.5
ENSMUSG00000054079	ENSMUST00000130797	Utp18	NA	NA	NA
ENSMUSG00000032245	ENSMUST00000034776	Cln6	4736	55533.5	45946.5
ENSMUSG00000037577	ENSMUST00000087721	Ephx3	744.5	55786	63124.5
ENSMUSG00000071253	ENSMUST00000044977	Slc25a16	5876.5	100750	49491.5
ENSMUSG00000038780	ENSMUST00000110677	Smurf1	13959	141694	112285
ENSMUSG00000036578	ENSMUST00000073892	Fxyd7	3769	18066.5	12008.5
ENSMUSG00000021646	ENSMUST00000022148	Mccc2	6175.5	15204	83591
ENSMUSG00000031600	ENSMUST00000098817	Vps37a	16022	241216	59128
ENSMUSG00000036323	ENSMUST00000101087	Srp72	2032.5	77884	99431
ENSMUSG00000063576	ENSMUST00000071841	Klhdc3	21774.5	26425.5	56868.5
ENSMUSG00000048473	ENSMUST00000156662	Gm766	NA	NA	NA
ENSMUSG00000050742	ENSMUST00000056727	Olfr164	4773	2546.5	47190
ENSMUSG00000073766	ENSMUST00000081960	Olfr1328	NA	NA	46825
ENSMUSG00000029282	ENSMUST00000073363	Amtn	4495.5	14324.5	31744
ENSMUSG00000061482	ENSMUST00000102968	Hist1h4d	198	3826.5	15376
ENSMUSG00000023921	ENSMUST00000169611	Mut	1999	46536.5	111150
ENSMUSG00000067860	ENSMUST00000088627	Zic3	26724	99940	69199.5
ENSMUSG00000062328	ENSMUST00000079716	Rpl17	3962	6926	27369.5
ENSMUSG00000001211	ENSMUST00000001240	Agpat3	16724	223356	55908.5
ENSMUSG00000024134	ENSMUST00000163568	Six2	15773	45605.5	43910.5
ENSMUSG00000032062	ENSMUST00000034564	2310030G06Rik	305	40203	21009
ENSMUSG00000031250	ENSMUST00000033602	Tnmd	11242.5	8561	47183
ENSMUSG00000021466	ENSMUST00000021921	Ptch1	NA	NA	213000
ENSMUSG00000008384	ENSMUST00000008528	Sertad1	8509	17298	35088.5
ENSMUSG00000034382	ENSMUST00000150819	AI661453	NA	61524.5	178694
ENSMUSG00000079260	ENSMUST00000111820	Glb1	13778.5	64299	66544
ENSMUSG00000027670	ENSMUST00000029213	4833422F24Rik	3665	103288	74072.5
ENSMUSG00000067274	ENSMUST00000086519	Rplp0	5983.5	14074.5	47143
ENSMUSG00000032089	ENSMUST00000034594	Il10ra	3795.5	83836.5	85413
ENSMUSG00000025199	ENSMUST00000026217	Chuk	4330	58508	110746
ENSMUSG00000073293	ENSMUST00000103006	Nudt10	8899	54660	24354.5
ENSMUSG00000034379	ENSMUST00000042203	Wdr5b	15957.5	23479	48865.5
ENSMUSG00000058672	ENSMUST00000056427	Tubb2a	3918.5	8316.5	66039
ENSMUSG00000066279	ENSMUST00000084830	Chrna10	19474	38273.5	66496
ENSMUSG00000039849	ENSMUST00000041643	Pcif1	15487	165146	104800
ENSMUSG00000091405	ENSMUST00000171473	Hist2h4	347.5	63730.5	15381
ENSMUSG00000057754	ENSMUST00000076756	Tas2r106	NA	NA	46096.5
ENSMUSG00000004371	ENSMUST00000094892	Il11	7651.5	25334	29690
ENSMUSG00000035310	ENSMUST00000123572	Lin54	15177	101040	111182
ENSMUSG00000057098	ENSMUST00000081265	Ebf1	42771	165874	87724
ENSMUSG00000069962	ENSMUST00000093326	Gm5356	NA	NA	30570
ENSMUSG00000009047	ENSMUST00000009191	Gm5965	NA	NA	29135
ENSMUSG00000022901	ENSMUST00000089620	Cd86	5708	73963.5	46031
ENSMUSG00000016487	ENSMUST00000123902	Ppfibp1	NA	NA	NA
ENSMUSG00000032017	ENSMUST00000114865	Grik4	15866	133805	141958
ENSMUSG00000022883	ENSMUST00000023600	Robo1	48979.5	86154.5	238848
ENSMUSG00000056174	ENSMUST00000070132	Col8a2	9839	100659	103553
ENSMUSG00000047037	ENSMUST00000052204	Nipa1	19078	90411.5	48133
ENSMUSG00000042190	ENSMUST00000047936	Cmklr1	14628.5	72681.5	55294
ENSMUSG00000041881	ENSMUST00000173946	Ndufa7	NA	NA	NA
ENSMUSG00000044022	ENSMUST00000061405	Pcdhb21	8278	107756	115080
ENSMUSG00000066357	ENSMUST00000068700	Wdr6	3809.5	31530.5	167077
ENSMUSG00000050229	ENSMUST00000052455	Pigm	8275	304468	63140
ENSMUSG00000034928	ENSMUST00000125871	Rnf44	31830.5	116455	64209.5
ENSMUSG00000035596	ENSMUST00000131688	Mboat7	NA	NA	NA
ENSMUSG00000024306	ENSMUST00000025160	4921528I01Rik	6476.5	29953.5	128264
ENSMUSG00000000552	ENSMUST00000168828	Zfp385a	1471	54388	57315.5
ENSMUSG00000050853	ENSMUST00000062545	Olfr958	NA	145.5	46697.5
ENSMUSG00000031575	ENSMUST00000151856	Ash2l	584	111211	52258.5
ENSMUSG00000028580	ENSMUST00000030315	Pum1	7785	82498.5	176510
ENSMUSG00000021922	ENSMUST00000006703	Itih4	2607.5	13702.5	139804
ENSMUSG00000036513	ENSMUST00000160959	Commd2	1962	187848	29649
ENSMUSG00000040451	ENSMUST00000142618	Sgms1	57434.5	80238.5	62391
ENSMUSG00000074569	ENSMUST00000099060	Gcnt7	8214.5	37161.5	64312
ENSMUSG00000026956	ENSMUST00000102925	Uap1l1	3307.5	86996	75268
ENSMUSG00000051663	ENSMUST00000052366	Pcdhb1	NA	NA	121698
ENSMUSG00000071856	ENSMUST00000089874	Mcc	934.5	239528	148378
ENSMUSG00000016831	ENSMUST00000022766	Tox4	17283	155188	92000
ENSMUSG00000028468	ENSMUST00000107886	Rgp1	15171	217808	58205
ENSMUSG00000051934	ENSMUST00000063517	Spats2	28739	41981.5	80837
ENSMUSG00000037348	ENSMUST00000095074	Paqr7	7332	117048	51451
ENSMUSG00000045613	ENSMUST00000172278	Chrm2	23235.5	188752	69341.5
ENSMUSG00000026958	ENSMUST00000139971	Dpp7	NA	NA	NA
ENSMUSG00000004263	ENSMUST00000088357	Atn1	18541.5	26141	174311
ENSMUSG00000023089	ENSMUST00000023851	Ndufa5	23105.5	2826.5	17307.5
ENSMUSG00000019841	ENSMUST00000131186	Rev3l	17103	509856	7117
ENSMUSG00000028332	ENSMUST00000107764	Hemgn	12058.5	30246	74599
ENSMUSG00000001021	ENSMUST00000001047	S100a3	2902.5	17211.5	15119
ENSMUSG00000073377	ENSMUST00000097295	AU016765	6651	28583	11614
ENSMUSG00000003814	ENSMUST00000003912	Calr	6713	39606.5	61685.5
ENSMUSG00000026343	ENSMUST00000027581	Gpr39	16881	48337	67888.5
ENSMUSG00000034456	ENSMUST00000164761	Uroc1	1491	64354.5	105364
ENSMUSG00000068699	ENSMUST00000090474	Flnc	15061	33557.5	403796
ENSMUSG00000036743	ENSMUST00000040860	Psma8	3951	42739	37160.5
ENSMUSG00000014329	ENSMUST00000143791	Bicc1	4119	119676	144828
ENSMUSG00000068231	ENSMUST00000089418	Vmn1r43	1321.5	2572	49222
ENSMUSG00000074650	ENSMUST00000099162	Gm10735	34236	91270	20319.5
ENSMUSG00000016018	ENSMUST00000022281	Skiv2l2	1138.5	8096.5	154408
ENSMUSG00000036446	ENSMUST00000038160	Lum	20114	32431	50391.5
ENSMUSG00000036225	ENSMUST00000168989	Kctd1	882	42177	127569
ENSMUSG00000022772	ENSMUST00000023457	Senp5	16092.5	45702.5	111239
ENSMUSG00000000346	ENSMUST00000000356	Dazap2	3627	62450.5	25135.5
ENSMUSG00000035057	ENSMUST00000139692	4933434I20Rik	NA	NA	NA
ENSMUSG00000061961	ENSMUST00000071557	Olfr815	NA	NA	47357.5
ENSMUSG00000007591	ENSMUST00000164809	Tssk4	8264.5	32346	42881.5
ENSMUSG00000045503	ENSMUST00000125086	Sys1	2895.5	185244	23340.5
ENSMUSG00000021506	ENSMUST00000021968	Pitx1	23912.5	50056.5	46723
ENSMUSG00000025940	ENSMUST00000065373	Tmem70	4854	42222	37727
ENSMUSG00000068407	ENSMUST00000089798	Rnase12	1090	4213.5	21715
ENSMUSG00000052707	ENSMUST00000094053	Tnrc6a	NA	116066	274132
ENSMUSG00000013936	ENSMUST00000111751	Myl2	2171	17067	24708.5
ENSMUSG00000054659	ENSMUST00000098181	Pm20d2	2594.5	4782	64009
ENSMUSG00000073761	ENSMUST00000097896	4933427I04Rik	30408	42662.5	34873
ENSMUSG00000012520	ENSMUST00000012664	Phox2b	17822	84849	46581.5
ENSMUSG00000023257	ENSMUST00000024026	Cypt1	1042.5	6367.5	25859
ENSMUSG00000045587	ENSMUST00000051714	BC049730	9731.5	11489	36723.5
ENSMUSG00000052372	ENSMUST00000113966	Il1rapl1	33296	316710	103462
ENSMUSG00000014418	ENSMUST00000014562	Hps5	32039	45902	167366
ENSMUSG00000032595	ENSMUST00000177173	Cdhr4	1445.5	4902.5	116379
ENSMUSG00000042476	ENSMUST00000003717	Abcb4	9691.5	2504	189400
ENSMUSG00000029122	ENSMUST00000031005	Evc	4969.5	59755	148759
ENSMUSG00000020781	ENSMUST00000021134	Tsen54	1964	17886.5	77922
ENSMUSG00000035171	ENSMUST00000038830	1110059E24Rik	4126.5	43542.5	23086
ENSMUSG00000039740	ENSMUST00000044148	Alg2	2312.5	85618	61732
ENSMUSG00000036819	ENSMUST00000126158	Jmjd4	NA	NA	NA
ENSMUSG00000027079	ENSMUST00000165219	Clp1	5055	58850	63280
ENSMUSG00000059364	ENSMUST00000161385	5430401F13Rik	NA	2569	NA
ENSMUSG00000024238	ENSMUST00000025081	Zeb1	2450	119290	165424
ENSMUSG00000045989	ENSMUST00000061695	4930451I11Rik	792	6069.5	16640
ENSMUSG00000021313	ENSMUST00000021750	Ryr2	24573.5	70220.5	736660
ENSMUSG00000039200	ENSMUST00000044005	Atf7ip2	16013	54460.5	67213.5
ENSMUSG00000063269	ENSMUST00000078642	Vmn1r202	NA	NA	45191.5
ENSMUSG00000030680	ENSMUST00000032918	2900092E17Rik	168626	11748.5	37497
ENSMUSG00000028670	ENSMUST00000067567	Lypla2	6726.5	39274.5	34422
ENSMUSG00000036381	ENSMUST00000091112	P2ry14	19047.5	19595.5	50426.5
ENSMUSG00000074364	ENSMUST00000098799	Ehd2	10072	161782	80595
ENSMUSG00000033554	ENSMUST00000106505	Dph5	6335	66065	21692
ENSMUSG00000070511	ENSMUST00000094315	Gm10295	32384.5	75706.5	17088.5
ENSMUSG00000021377	ENSMUST00000021807	Dek	6249.5	63923	56276.5
ENSMUSG00000010797	ENSMUST00000010941	Wnt2	14684	43370	53498.5
ENSMUSG00000039615	ENSMUST00000044911	Stub1	25077	12341.5	45118.5
ENSMUSG00000018666	ENSMUST00000134585	Cbx1	NA	NA	NA
ENSMUSG00000025658	ENSMUST00000026750	Cnksr2	22386	108472	153084
ENSMUSG00000044155	ENSMUST00000136982	Naa38	NA	NA	NA
ENSMUSG00000029260	ENSMUST00000113333	Ugt2b34	837.5	147542	65580.5
ENSMUSG00000026753	ENSMUST00000028087	Ppp6c	10382	148760	45477
ENSMUSG00000045994	ENSMUST00000160899	B3gat1	26659.5	109684	51530
ENSMUSG00000028003	ENSMUST00000029632	Lrat	12922.5	217900	34443
ENSMUSG00000025582	ENSMUST00000026670	Nptx1	8061	186010	64040.5
ENSMUSG00000038280	ENSMUST00000154048	Ostm1	NA	NA	NA
ENSMUSG00000047286	ENSMUST00000058609	Olfr370	2635.5	4847	47005.5
ENSMUSG00000047508	ENSMUST00000051008	Mbd3l2	7101.5	62115.5	33891.5
ENSMUSG00000042345	ENSMUST00000048656	Ubash3a	12171	40768	92579.5
ENSMUSG00000030590	ENSMUST00000147561	Fam98c	NA	NA	NA
ENSMUSG00000047714	ENSMUST00000060188	Ppp1r2	15155.5	156548	30603.5
ENSMUSG00000045136	ENSMUST00000075774	Tubb2b	5952.5	23015.5	66035
ENSMUSG00000028115	ENSMUST00000107195	Bnipl	9124.5	27441	52854.5
ENSMUSG00000054469	ENSMUST00000067545	Lclat1	9293	156080	56081.5
ENSMUSG00000025036	ENSMUST00000026011	Sfxn2	5654	105288	47951.5
ENSMUSG00000079480	ENSMUST00000144367	Pin4	NA	NA	NA
ENSMUSG00000090394	ENSMUST00000163892	4930523C07Rik	29836.5	146958	14818
ENSMUSG00000056966	ENSMUST00000077119	Gjc3	3089	131342	40162
ENSMUSG00000038299	ENSMUST00000053663	Wdr36	8075.5	20823	133760
ENSMUSG00000074282	ENSMUST00000108436	Zfp94	14218.5	42232.5	72031.5
ENSMUSG00000021786	ENSMUST00000022311	Oxsm	17928.5	99867	68348
ENSMUSG00000049076	ENSMUST00000058033	Acap2	12168.5	195452	114264
ENSMUSG00000031880	ENSMUST00000034351	Rrad	13127	19072.5	45551
ENSMUSG00000024757	ENSMUST00000141771	Slc22a19	NA	NA	NA
ENSMUSG00000026289	ENSMUST00000133072	Atg16l1	NA	NA	NA
ENSMUSG00000003382	ENSMUST00000136680	Etv3	NA	NA	NA
ENSMUSG00000049680	ENSMUST00000170116	Urgcp	30051	112348	131012
ENSMUSG00000040127	ENSMUST00000047134	Sdr9c7	6309.5	89031.5	46563
ENSMUSG00000047562	ENSMUST00000034488	Mmp10	2080	12264.5	70841.5
ENSMUSG00000075163	ENSMUST00000099865	Olfr1107	4529.5	2238.5	46705.5
ENSMUSG00000020290	ENSMUST00000102869	Xpo1	31989	106369	159379
ENSMUSG00000031729	ENSMUST00000034164	2400003C14Rik	6229	55973	53832.5
ENSMUSG00000079235	ENSMUST00000135986	Ccdc13	2792.5	22407.5	104835
ENSMUSG00000074995	ENSMUST00000099656	Olfr201	NA	NA	46128.5
ENSMUSG00000029610	ENSMUST00000031613	Aimp2	6142	4854	47605.5
ENSMUSG00000028949	ENSMUST00000144995	Smarcd3	NA	NA	NA
ENSMUSG00000024276	ENSMUST00000060762	Zfp397	13583.5	179860	78271
ENSMUSG00000026280	ENSMUST00000135762	Atg4b	NA	NA	NA
ENSMUSG00000038637	ENSMUST00000144199	Lrrc56	NA	NA	NA
ENSMUSG00000071226	ENSMUST00000112686	Cecr2	7902.5	236926	211356
ENSMUSG00000079058	ENSMUST00000110411	Adam34	8060.5	1334.5	106246
ENSMUSG00000056492	ENSMUST00000113599	Gpr116	13107	208820	200336
ENSMUSG00000024030	ENSMUST00000024829	Abcg1	5762.5	73945	99000.5
ENSMUSG00000026098	ENSMUST00000027267	Pms1	7548.5	7309.5	136199
ENSMUSG00000025007	ENSMUST00000025979	Aldh18a1	12213	44181.5	117965
ENSMUSG00000023918	ENSMUST00000024711	Gpr115	11991	35749.5	103966
ENSMUSG00000023034	ENSMUST00000023779	Nr4a1	6284	26779	89386
ENSMUSG00000029815	ENSMUST00000128616	2410003K15Rik	2469	102164	34993
ENSMUSG00000059402	ENSMUST00000073704	Olfr776	NA	NA	46753.5
ENSMUSG00000034906	ENSMUST00000110387	Ncaph	4287.5	20449	108508
ENSMUSG00000028953	ENSMUST00000030795	Abcf2	4581.5	25929.5	93125.5
ENSMUSG00000025503	ENSMUST00000026576	Taldo1	1145.5	9532	50047
ENSMUSG00000033721	ENSMUST00000046864	Vav3	18960	103756	125677
ENSMUSG00000021018	ENSMUST00000021405	Polr2h	12703.5	11906	22416.5
ENSMUSG00000091692	ENSMUST00000171664	4930433I11Rik	7476.5	18606	93815.5
ENSMUSG00000074037	ENSMUST00000098324	Mc1r	21095	112936	47036
ENSMUSG00000033233	ENSMUST00000163914	Trim45	20694.5	96894.5	112344
ENSMUSG00000036062	ENSMUST00000107976	N28178	14523.5	255030	53875
ENSMUSG00000058550	ENSMUST00000096045	Dppa4	4113.5	27828	43934.5
ENSMUSG00000029084	ENSMUST00000030964	Cd38	3320.5	101233	45295.5
ENSMUSG00000066319	ENSMUST00000084922	Rtp3	5048	45845	70526.5
ENSMUSG00000032178	ENSMUST00000115414	Ilf3	8642	64702	104243
ENSMUSG00000005881	ENSMUST00000006035	Ergic3	4721	6408.5	56910
ENSMUSG00000022364	ENSMUST00000162157	Wdr67	NA	NA	NA
ENSMUSG00000023348	ENSMUST00000024119	Trip6	8515.5	7163	71301.5
ENSMUSG00000075574	ENSMUST00000100493	Defb48	2130.5	6822	13075
ENSMUSG00000026750	ENSMUST00000028083	Psmb7	9162.5	6969.5	41282
ENSMUSG00000035278	ENSMUST00000036805	Plekhj1	22316	15486	24413.5
ENSMUSG00000005125	ENSMUST00000171569	Ndrg1	NA	NA	NA
ENSMUSG00000061525	ENSMUST00000080132	4921509C19Rik	10360.5	27264	94979.5
ENSMUSG00000045746	ENSMUST00000052189	B230317F23Rik	5670.5	97916.5	18986
ENSMUSG00000024887	ENSMUST00000096119	Asah2	15184.5	104411	112358
ENSMUSG00000021794	ENSMUST00000022322	Glud1	8421.5	70541.5	82848.5
ENSMUSG00000037214	ENSMUST00000036807	Thap1	11765.5	6995.5	31241.5
ENSMUSG00000068869	ENSMUST00000139337	Gm12258	NA	NA	39191.5
ENSMUSG00000063216	ENSMUST00000080730	Olfr1351	NA	NA	47711
ENSMUSG00000044286	ENSMUST00000052560	Olfr221	1681	4556	46523
ENSMUSG00000024601	ENSMUST00000025503	Isoc1	488	82424.5	44185
ENSMUSG00000034212	ENSMUST00000160548	Ankmy1	4659	7072.5	148658
ENSMUSG00000045031	ENSMUST00000140956	Cetn4	106797	23374	17308.5
ENSMUSG00000027201	ENSMUST00000129945	Myef2	NA	NA	NA
ENSMUSG00000054537	ENSMUST00000161306	Tmprss11e	2815.5	103420	62911
ENSMUSG00000018040	ENSMUST00000018184	Rrp7a	3300.5	170864	41557.5
ENSMUSG00000063802	ENSMUST00000079970	Hspbp1	8116	12429	53013
ENSMUSG00000032633	ENSMUST00000148151	Flcn	NA	NA	NA
ENSMUSG00000002012	ENSMUST00000002087	Pnck	5125	19859	51018
ENSMUSG00000051228	ENSMUST00000050434	Nyx	88051	97661	70792.5
ENSMUSG00000034387	ENSMUST00000143134	D630042P16Rik	NA	NA	NA
ENSMUSG00000031876	ENSMUST00000160596	Cmtm1	1822.5	33926.5	58161
ENSMUSG00000032777	ENSMUST00000055506	Gtf3c1	5080.5	27300.5	311332
ENSMUSG00000058981	ENSMUST00000072395	Olfr1406	3596	2888	46382.5
ENSMUSG00000063954	ENSMUST00000074976	Hist2h2aa1	2150.5	7034	19327.5
ENSMUSG00000048703	ENSMUST00000053257	Speer4b	3516.5	65465	39624
ENSMUSG00000036975	ENSMUST00000037906	Tmem177	14007.5	105080	46332
ENSMUSG00000033502	ENSMUST00000148857	Cdc14a	NA	NA	NA
ENSMUSG00000018923	ENSMUST00000019067	Med11	2965	24109	17449
ENSMUSG00000015085	ENSMUST00000028328	Entpd2	4903.5	17258	73635
ENSMUSG00000044985	ENSMUST00000053599	Olfr124	3888	4735	47095
ENSMUSG00000036960	ENSMUST00000040465	Clca5	6926	50316.5	139928
ENSMUSG00000066551	ENSMUST00000085546	Hmgb1	7631.5	101212	31874
ENSMUSG00000025723	ENSMUST00000026817	Nmb	4882.5	11899	18071
ENSMUSG00000032763	ENSMUST00000105384	Ilvbl	8694	12400	93954.5
ENSMUSG00000054939	ENSMUST00000041778	Zfp174	29966.5	202075	60329
ENSMUSG00000061376	ENSMUST00000076180	Vmn1r219	NA	NA	46653.5
ENSMUSG00000040759	ENSMUST00000037814	Cmtm5	9328	10400	23366.5
ENSMUSG00000072501	ENSMUST00000048188	Phf20l1	15514.5	NA	150250
ENSMUSG00000030087	ENSMUST00000113530	Klf15	8856.5	46897.5	61623
ENSMUSG00000026335	ENSMUST00000097625	Pam	22177	35672.5	145230
ENSMUSG00000061393	ENSMUST00000035093	Acvr2b	5004	1977	78364.5
ENSMUSG00000027224	ENSMUST00000110538	Duoxa1	1082	76928	44127.5
ENSMUSG00000041949	ENSMUST00000048359	Tmco7	4201.5	53634	160156
ENSMUSG00000022565	ENSMUST00000073418	Plec	9061.5	59282	693338
ENSMUSG00000049516	ENSMUST00000061639	Spty2d1	13661.5	143918	100984
ENSMUSG00000021557	ENSMUST00000170555	Agtpbp1	10926	98722.5	118067
ENSMUSG00000073062	ENSMUST00000101388	Zxdb	5247	144342	129214
ENSMUSG00000025855	ENSMUST00000026973	Prkar1b	6796	66997.5	56583
ENSMUSG00000066952	ENSMUST00000169347	Myo1h	NA	77169	151552
ENSMUSG00000005237	ENSMUST00000108659	Dnahc2	6483.5	9101	661606
ENSMUSG00000062773	ENSMUST00000078001	Tex101	6914	7943.5	37254.5
ENSMUSG00000068122	ENSMUST00000089188	Agtr2	12202.5	96646	54310
ENSMUSG00000035614	ENSMUST00000066296	Fam179b	11612.5	43198	263848
ENSMUSG00000061584	ENSMUST00000078307	Lyg2	14221	81078	31767
ENSMUSG00000034932	ENSMUST00000046114	Mrpl54	2163	7490	20102
ENSMUSG00000046697	ENSMUST00000106273	Enpp7	49.5	6377.5	63147
ENSMUSG00000020741	ENSMUST00000155558	1300001I01Rik	NA	NA	NA
ENSMUSG00000041703	ENSMUST00000039118	Zic5	17740	126020	92186.5
ENSMUSG00000038195	ENSMUST00000042972	Rilp	2675	16118.5	54662
ENSMUSG00000042208	ENSMUST00000043356	0610010F05Rik	242.5	110792	106726
ENSMUSG00000052428	ENSMUST00000097473	Tmco1	9570	184062	28043.5
ENSMUSG00000037752	ENSMUST00000045550	Xkr8	3997.5	146367	59837
ENSMUSG00000025787	ENSMUST00000026893	Tgm4	3405.5	34052	99471.5
ENSMUSG00000051335	ENSMUST00000055341	Gfod1	33222.5	238075	57904.5
ENSMUSG00000031380	ENSMUST00000033751	Figf	22494	25822	53230.5
ENSMUSG00000025169	ENSMUST00000026169	1110031I02Rik	7383.5	10459.5	46844
ENSMUSG00000068234	ENSMUST00000089420	Vmn1r44	4851.5	3872	46374.5
ENSMUSG00000021252	ENSMUST00000124311	0610007P14Rik	NA	NA	NA
ENSMUSG00000037949	ENSMUST00000042546	Ano10	4194.5	26458	98056
ENSMUSG00000002881	ENSMUST00000069792	Nab1	24002.5	95465	72125.5
ENSMUSG00000017760	ENSMUST00000017904	Ctsa	19569.5	88990	73152.5
ENSMUSG00000032328	ENSMUST00000034878	Tmem30a	10858	116464	54216.5
ENSMUSG00000042303	ENSMUST00000139517	Sgsm3	9358	27358.5	111328
ENSMUSG00000066072	ENSMUST00000058785	Cyp4a10	2842	25925.5	75742
ENSMUSG00000022255	ENSMUST00000163697	Mtdh	NA	NA	NA
ENSMUSG00000071660	ENSMUST00000096751	Ttc9c	16082	132506	25472
ENSMUSG00000070283	ENSMUST00000074208	Ndufaf3	20477.5	4614.5	27597
ENSMUSG00000031167	ENSMUST00000040010	Rbm3	3748.5	111727	22946.5
ENSMUSG00000003500	ENSMUST00000159124	Impdh1	14481	37725.5	76290.5
ENSMUSG00000024734	ENSMUST00000025641	Zp1	2817.5	1686	92683
ENSMUSG00000016327	ENSMUST00000016471	Atp1b4	4108.5	150978	52976.5
ENSMUSG00000055170	ENSMUST00000068592	Ifng	5348	31301.5	23149
ENSMUSG00000030264	ENSMUST00000032398	Thumpd3	9792	22171.5	75010
ENSMUSG00000032316	ENSMUST00000065330	Clk3	16921.5	11556	94587.5
ENSMUSG00000021294	ENSMUST00000128402	Kif26a	6425	55123	278573
ENSMUSG00000045364	ENSMUST00000056014	Ifne	1092	3090.5	28628.5
ENSMUSG00000061082	ENSMUST00000114843	Plac1	18044.5	15615	25891
ENSMUSG00000026938	ENSMUST00000028307	Fcna	9584	8662.5	49611.5
ENSMUSG00000020439	ENSMUST00000170588	Smtn	14533.5	16087.5	136368
ENSMUSG00000038973	ENSMUST00000040227	Cldnd2	5737	1877	24972
ENSMUSG00000062110	ENSMUST00000151474	Scfd2	6324	112302	70877
ENSMUSG00000060240	ENSMUST00000124444	Cend1	13480.5	49916	22158
ENSMUSG00000030983	ENSMUST00000033282	Bccip	1226.5	13329	46912.5
ENSMUSG00000028389	ENSMUST00000068822	Zfp37	4175.5	80582	88020.5
ENSMUSG00000047953	ENSMUST00000061190	Gp5	1331.5	23042.5	84252
ENSMUSG00000070465	ENSMUST00000094227	Gm9696	64113.5	55030	32261.5
ENSMUSG00000022487	ENSMUST00000023129	Gtsf1	7093	8541.5	24927
ENSMUSG00000071112	ENSMUST00000123209	B230216G23Rik	NA	NA	NA
ENSMUSG00000037940	ENSMUST00000172031	Inpp4b	19789.5	114198	137616
ENSMUSG00000063919	ENSMUST00000076124	Srrm4	17456.5	262611	89997.5
ENSMUSG00000056851	ENSMUST00000077037	Pcbp2	12176.5	76242	53833.5
ENSMUSG00000024773	ENSMUST00000045351	Atg2a	6282	24653	283922
ENSMUSG00000080268	ENSMUST00000116567	Brms1	5174.5	24601.5	36446.5
ENSMUSG00000073130	ENSMUST00000101495	Gm1141	9063	26555.5	70549
ENSMUSG00000030200	ENSMUST00000032321	Bcl2l14	12765.5	49423.5	48703.5
ENSMUSG00000026857	ENSMUST00000041830	Mettl11a	14815	20482.5	33168
ENSMUSG00000027341	ENSMUST00000110164	5730494N06Rik	79371	49388	18006.5
ENSMUSG00000039834	ENSMUST00000041361	Zfp335	14348.5	13951	198093
ENSMUSG00000005225	ENSMUST00000119706	Plekha8	15797.5	241014	77050
ENSMUSG00000057223	ENSMUST00000080891	Gm6578	11448	10836	26364
ENSMUSG00000022999	ENSMUST00000109127	Lmbr1l	46635.5	25707	53976.5
ENSMUSG00000078716	ENSMUST00000107866	Tmem8b	492	114139	132952
ENSMUSG00000024397	ENSMUST00000173324	Aif1	15485	5763.5	21903
ENSMUSG00000004843	ENSMUST00000004965	Chmp2b	9325.5	50017.5	31648
ENSMUSG00000051220	ENSMUST00000056904	Ercc6l	5742	72693.5	184146
ENSMUSG00000056586	ENSMUST00000118769	Zar1l	247.5	694	43259
ENSMUSG00000043361	ENSMUST00000176874	Vmn1r28	4784	4003	45155.5
ENSMUSG00000057060	ENSMUST00000108759	Slc35f3	11190	40322.5	62693
ENSMUSG00000039058	ENSMUST00000045262	Ak5	13843.5	56159.5	83344.5
ENSMUSG00000041014	ENSMUST00000166968	Nrg3	NA	NA	NA
ENSMUSG00000030342	ENSMUST00000032492	Cd9	7530	19668.5	33712.5
ENSMUSG00000052850	ENSMUST00000064932	Tas2r137	NA	NA	49811
ENSMUSG00000049894	ENSMUST00000060636	Olfr808	NA	NA	46662.5
ENSMUSG00000030748	ENSMUST00000033004	Il4ra	11948.5	119643	120246
ENSMUSG00000067825	ENSMUST00000088561	Pex26	29554	127702	45379
ENSMUSG00000022868	ENSMUST00000023583	Ahsg	3628.5	17930.5	51349
ENSMUSG00000027223	ENSMUST00000111279	Mapk8ip1	24883	33251.5	103562
ENSMUSG00000073599	ENSMUST00000097618	Ecscr	3997.5	16801	34219.5
ENSMUSG00000027474	ENSMUST00000127898	BC020535	NA	NA	NA
ENSMUSG00000021210	ENSMUST00000021630	Akr1c6	4207.5	16852.5	48110
ENSMUSG00000049130	ENSMUST00000168818	C5ar1	9424.5	64296.5	52327
ENSMUSG00000063600	ENSMUST00000126420	Egfem1	NA	NA	NA
ENSMUSG00000045340	ENSMUST00000055847	Vmn1r70	NA	NA	44570.5
ENSMUSG00000022427	ENSMUST00000023062	Tomm22	1546.5	28346.5	21173.5
ENSMUSG00000052456	ENSMUST00000064314	Asna1	637.5	9412	51698.5
ENSMUSG00000026385	ENSMUST00000135937	Dbi	NA	NA	NA
ENSMUSG00000000120	ENSMUST00000000122	Ngfr	8708.5	98180.5	63327
ENSMUSG00000036749	ENSMUST00000035757	Pramel5	5351	26660	74433.5
ENSMUSG00000047861	ENSMUST00000060271	Foxi1	3245	58018	55280.5
ENSMUSG00000060556	ENSMUST00000079875	Olfr1418	2472	3220.5	47533.5
ENSMUSG00000053063	ENSMUST00000133756	Clec12a	NA	NA	NA
ENSMUSG00000031229	ENSMUST00000113573	Atrx	13699	127398	366840
ENSMUSG00000028114	ENSMUST00000029759	Mettl14	8057.5	53938.5	67680.5
ENSMUSG00000031333	ENSMUST00000033695	Abcb7	1101	168397	111746
ENSMUSG00000037640	ENSMUST00000108336	Zfp60	5045	182502	104686
ENSMUSG00000062147	ENSMUST00000071505	Olfr495	NA	NA	49432.5
ENSMUSG00000079298	ENSMUST00000032472	Klrb1b	4227.5	72906.5	33266
ENSMUSG00000025781	ENSMUST00000114896	Atp5c1	36943	8008	40829.5
ENSMUSG00000028573	ENSMUST00000176162	Fggy	NA	NA	NA
ENSMUSG00000068601	ENSMUST00000090237	Gm10244	9371	21226.5	10514.5
ENSMUSG00000056494	ENSMUST00000102999	Cngb3	4098.5	125943	103134
ENSMUSG00000031518	ENSMUST00000033917	Spata4	982	7374.5	43916
ENSMUSG00000063439	ENSMUST00000108403	B9d2	11390.5	13042	26086
ENSMUSG00000024187	ENSMUST00000114988	Itfg3	17862	83339	82558
ENSMUSG00000026304	ENSMUST00000027529	Rab17	21494.5	37127.5	31828.5
ENSMUSG00000027546	ENSMUST00000109175	Atp9a	14807.5	16493	153090
ENSMUSG00000040018	ENSMUST00000045562	Cox15	4393.5	171808	61464
ENSMUSG00000055116	ENSMUST00000047321	Arntl	25685	25028.5	92922.5
ENSMUSG00000047227	ENSMUST00000058135	Gm527	13863	12356	46281.5
ENSMUSG00000025505	ENSMUST00000145184	Tmem80	20720	54827	13836.5
ENSMUSG00000057193	ENSMUST00000034697	Slc44a2	4035	61257.5	105114
ENSMUSG00000040666	ENSMUST00000048770	Sh3bgr	11582	21927	31706.5
ENSMUSG00000059205	ENSMUST00000079711	Olfr1130	NA	NA	46985.5
ENSMUSG00000047658	ENSMUST00000061169	Gal3st3	13842.5	42058	64039
ENSMUSG00000034724	ENSMUST00000155901	Cnot6l	3153	340488	81843.5
ENSMUSG00000028851	ENSMUST00000030665	Nudc	5454.5	10231	49122.5
ENSMUSG00000027599	ENSMUST00000029125	Armc1	9602	93660	41992.5
ENSMUSG00000031447	ENSMUST00000033824	Lamp1	12520	38693	60399.5
ENSMUSG00000038352	ENSMUST00000042971	Arl5c	15731	35287.5	26681
ENSMUSG00000030713	ENSMUST00000032955	Klk7	4348	44836.5	37032
ENSMUSG00000002496	ENSMUST00000097373	Tsc2	5972.5	33016	258602
ENSMUSG00000044308	ENSMUST00000112251	Ubr3	2421.5	116808	280994
ENSMUSG00000047797	ENSMUST00000119190	Gjb1	6049.5	30189	42171
ENSMUSG00000030879	ENSMUST00000124482	Mrpl17	5834	158810	26195.5
ENSMUSG00000001473	ENSMUST00000001513	Tubb6	2008.5	18409	66333
ENSMUSG00000074825	ENSMUST00000132773	Itpripl1	11952	133511	24309
ENSMUSG00000049804	ENSMUST00000124226	Armcx4	28807.5	17029	349042
ENSMUSG00000028518	ENSMUST00000030243	Prkaa2	4506	308783	82091.5
ENSMUSG00000026737	ENSMUST00000006912	Pip4k2a	6428.5	105521	60155
ENSMUSG00000056692	ENSMUST00000114863	D17Wsu92e	11000	135095	43277
ENSMUSG00000033007	ENSMUST00000113577	Accn4	19481	34925	77196.5
ENSMUSG00000051486	ENSMUST00000053073	Pcdhb11	9918.5	50749	118425
ENSMUSG00000041534	ENSMUST00000035695	Rbp3	3692.5	74154	183116
ENSMUSG00000073563	ENSMUST00000069597	Csnk1g3	36381	118524	62992.5
ENSMUSG00000024579	ENSMUST00000025472	Pcyox1l	2657	23688.5	73573
ENSMUSG00000039375	ENSMUST00000144711	Wdr17	4450	36544	192867
ENSMUSG00000066149	ENSMUST00000134727	Cdc26	14814.5	186754	12709
ENSMUSG00000021342	ENSMUST00000110369	Prl	2675	7661	34018.5
ENSMUSG00000070380	ENSMUST00000079827	Olfr401	NA	NA	47034
ENSMUSG00000047036	ENSMUST00000056467	Zfp445	NA	NA	146372
ENSMUSG00000073111	ENSMUST00000101461	Olfr446	NA	NA	46054.5
ENSMUSG00000001229	ENSMUST00000038794	Dpp9	11521.5	34023.5	127918
ENSMUSG00000048299	ENSMUST00000050807	Olfr148	1233.5	2946.5	46412.5
ENSMUSG00000006906	ENSMUST00000068054	Stambp	5343	38414	62995.5
ENSMUSG00000036667	ENSMUST00000045140	Fam115a	6965.5	116758	136994
ENSMUSG00000025650	ENSMUST00000112070	Col7a1	2559	17966.5	435628
ENSMUSG00000090369	ENSMUST00000164518	4933411K16Rik	9114	13853.5	45105.5
ENSMUSG00000022031	ENSMUST00000022609	Elp3	NA	52953.5	84055.5
ENSMUSG00000069114	ENSMUST00000155203	Zbtb10	25926	213779	127585
ENSMUSG00000031840	ENSMUST00000110092	Rab3a	17133	27131.5	32743.5
ENSMUSG00000020818	ENSMUST00000136012	Mfsd11	10858	183172	17165.5
ENSMUSG00000031933	ENSMUST00000034409	Folr4	11031.5	16532.5	36343.5
ENSMUSG00000027602	ENSMUST00000029128	Map1lc3a	15285	21598	18075
ENSMUSG00000035390	ENSMUST00000048248	Brsk1	7437	25084.5	115352
ENSMUSG00000042717	ENSMUST00000045096	Ppp1r3a	1387	190013	161663
ENSMUSG00000054598	ENSMUST00000132533	9130230L23Rik	NA	NA	NA
ENSMUSG00000047655	ENSMUST00000050416	Vmn1r74	NA	NA	45503.5
ENSMUSG00000025939	ENSMUST00000117146	Ube2w	11742	74044.5	22588
ENSMUSG00000074794	ENSMUST00000159690	Arrdc3	11946	138764	54313
ENSMUSG00000037295	ENSMUST00000037828	Ldlrap1	6089	114784	45684.5
ENSMUSG00000027788	ENSMUST00000053013	Otol1	6363.5	29000.5	71457.5
ENSMUSG00000078942	ENSMUST00000118574	Naip6	9265.5	120682	208584
ENSMUSG00000030613	ENSMUST00000032842	Ccdc90b	19119.5	21811	38066.5
ENSMUSG00000039246	ENSMUST00000045388	Lyplal1	2964	39681	35613
ENSMUSG00000042380	ENSMUST00000142029	BC003266	5912	30854.5	13765.5
ENSMUSG00000061143	ENSMUST00000121440	Maml3	37059	110882	168019
ENSMUSG00000043131	ENSMUST00000055261	Mob1a	11732	174916	32272.5
ENSMUSG00000056148	ENSMUST00000052652	Rdh9	3977	82465	47194
ENSMUSG00000053164	ENSMUST00000065441	Gpr21	22728.5	104857	52194
ENSMUSG00000026566	ENSMUST00000111435	Mpzl1	7263	69230.5	40207.5
ENSMUSG00000029373	ENSMUST00000031320	Pf4	7279.5	6026.5	15722
ENSMUSG00000028857	ENSMUST00000105907	Tmem222	3338	39087.5	31028.5
ENSMUSG00000030325	ENSMUST00000167691	Klrb1c	789	89308	39939.5
ENSMUSG00000037262	ENSMUST00000042512	Kin	345.5	14369.5	57971
ENSMUSG00000025739	ENSMUST00000172002	Gng13	6974.5	18531	10050
ENSMUSG00000040675	ENSMUST00000120585	Mthfd1l	6137	31083.5	144948
ENSMUSG00000039470	ENSMUST00000049389	Zdhhc2	11208	101992	54596.5
ENSMUSG00000002885	ENSMUST00000075843	Cd97	1583	25272.5	121538
ENSMUSG00000028098	ENSMUST00000029740	Rnf115	9725	57136.5	45373
ENSMUSG00000032218	ENSMUST00000034742	Ccnb2	5621	11454	59155.5
ENSMUSG00000030214	ENSMUST00000137139	Plbd1	NA	NA	NA
ENSMUSG00000043183	ENSMUST00000121401	4732471D19Rik	4784.5	32590.5	200810
ENSMUSG00000052392	ENSMUST00000021652	Acot4	6536	46016.5	62556
ENSMUSG00000071359	ENSMUST00000127698	Tbpl1	18539.5	96187.5	27779.5
ENSMUSG00000028138	ENSMUST00000005964	Adh5	4399.5	19338	55629.5
ENSMUSG00000052459	ENSMUST00000114666	Atp6v1a	17700	100434	91694
ENSMUSG00000055148	ENSMUST00000067912	Klf2	2216.5	36508.5	52540.5
ENSMUSG00000036437	ENSMUST00000039303	Npy1r	12277	79857	57018.5
ENSMUSG00000031465	ENSMUST00000033846	Angpt2	13986	88510.5	73541.5
ENSMUSG00000033970	ENSMUST00000145106	Rfc3	NA	NA	NA
ENSMUSG00000044772	ENSMUST00000061045	Sntn	977	38531	21939
ENSMUSG00000021662	ENSMUST00000109426	Rgnef	5120	52188	252036
ENSMUSG00000037346	ENSMUST00000041676	Hrh4	2983	14951.5	58406
ENSMUSG00000040424	ENSMUST00000037134	Hipk4	68410	15022.5	61108.5
ENSMUSG00000087230	ENSMUST00000168561	2310006M14Rik	3759	15453	109576
ENSMUSG00000048481	ENSMUST00000059331	Mypop	19087	29907.5	58272
ENSMUSG00000072980	ENSMUST00000110805	Oip5	NA	NA	NA
ENSMUSG00000068349	ENSMUST00000096400	Gml	13514	7300.5	26338.5
ENSMUSG00000022434	ENSMUST00000023069	Fam118a	9432	63325.5	53056
ENSMUSG00000030347	ENSMUST00000032497	D6Wsu163e	3866	24884.5	81963.5
ENSMUSG00000072664	ENSMUST00000022861	Ugt3a1	6207.5	27262.5	77963
ENSMUSG00000031555	ENSMUST00000084035	Adam9	6932.5	64915	125457
ENSMUSG00000022543	ENSMUST00000090457	4930451G09Rik	19399	60605	28975
ENSMUSG00000053091	ENSMUST00000130161	Lins	14865	204076	33245
ENSMUSG00000074680	ENSMUST00000099205	Defb26	NA	NA	27732.5
ENSMUSG00000057278	ENSMUST00000089558	Snrpg	2126.5	5920.5	11404.5
ENSMUSG00000026048	ENSMUST00000131177	Ercc5	NA	NA	NA
ENSMUSG00000051998	ENSMUST00000169295	Lax1	19667	37067.5	60488
ENSMUSG00000025475	ENSMUST00000026548	Gpr123	55678.5	93833	85871.5
ENSMUSG00000035674	ENSMUST00000150497	Ndufa3	NA	NA	NA
ENSMUSG00000032773	ENSMUST00000163785	Chrm1	30545	211300	68343.5
ENSMUSG00000027577	ENSMUST00000067120	Chrna4	11424	120888	93519
ENSMUSG00000018459	ENSMUST00000029208	Slc13a3	3402.5	81783	89248.5
ENSMUSG00000028528	ENSMUST00000094953	Dnajc6	19494.5	110624	133592
ENSMUSG00000033788	ENSMUST00000113823	Dysf	16050.5	10465.5	311358
ENSMUSG00000024975	ENSMUST00000074371	Pdcd4	14332	35758	69679
ENSMUSG00000063171	ENSMUST00000071745	Rps4y2	2678	4952	38904.5
ENSMUSG00000024576	ENSMUST00000165123	Csnk1a1	23543.5	130690	48354
ENSMUSG00000034748	ENSMUST00000042923	Sirt6	12845	31055	49587.5
ENSMUSG00000067038	ENSMUST00000086764	Rps12-ps3	2714.5	746.5	19678.5
ENSMUSG00000028459	ENSMUST00000098104	Cd72	4908	77993	44540.5
ENSMUSG00000000441	ENSMUST00000130528	Raf1	NA	NA	NA
ENSMUSG00000063931	ENSMUST00000075068	Pepd	2910.5	16941	73236
ENSMUSG00000057497	ENSMUST00000071492	Fam136a	2455	56400	20542.5
ENSMUSG00000075599	ENSMUST00000085886	Smok3a	21799	37982	74855.5
ENSMUSG00000073933	ENSMUST00000098184	Olfr638	NA	NA	48023
ENSMUSG00000069814	ENSMUST00000100866	E130309D14Rik	7756.5	145740	44289
ENSMUSG00000075140	ENSMUST00000099838	Olfr73	NA	NA	46888
ENSMUSG00000061536	ENSMUST00000078547	Sec22c	6554.5	228840	45176
ENSMUSG00000024121	ENSMUST00000151061	Atp6v0c	NA	NA	NA
ENSMUSG00000090137	ENSMUST00000125184	Uba52	12570.5	3409.5	19079.5
ENSMUSG00000031145	ENSMUST00000123172	Prickle3	31251.5	11024	80680
ENSMUSG00000004394	ENSMUST00000004508	Tmed4	1822.5	63606	33797
ENSMUSG00000038943	ENSMUST00000173914	Prc1	NA	NA	NA
ENSMUSG00000027849	ENSMUST00000090697	Syt6	4798.5	137996	75888
ENSMUSG00000078796	ENSMUST00000108509	Zfp541	NA	23270.5	201907
ENSMUSG00000062782	ENSMUST00000172230	Olfr527	746.5	1930.5	45846
ENSMUSG00000057174	ENSMUST00000077715	AY026312	2627.5	11499.5	8805.5
ENSMUSG00000041293	ENSMUST00000047399	Gpr110	15145.5	40543.5	135116
ENSMUSG00000042784	ENSMUST00000041142	Muc1	3129.5	13984.5	93932
ENSMUSG00000071470	ENSMUST00000095932	Ccnb1ip1	5605.5	28130	41129.5
ENSMUSG00000049225	ENSMUST00000108297	Pdp1	9593.5	118802	80064.5
ENSMUSG00000022637	ENSMUST00000114471	Cblb	7457.5	166758	139324
ENSMUSG00000021737	ENSMUST00000022256	Psmd6	5008.5	5287	57818
ENSMUSG00000026000	ENSMUST00000113979	Lancl1	14690.5	147129	59393
ENSMUSG00000006586	ENSMUST00000105566	Runx1t1	26365	185752	89545.5
ENSMUSG00000062952	ENSMUST00000082014	Tas2r110	NA	NA	49827
ENSMUSG00000000420	ENSMUST00000170243	Galnt1	23374	97114	83095
ENSMUSG00000062545	ENSMUST00000074829	Tlr12	8128	14274.5	134794
ENSMUSG00000051147	ENSMUST00000163856	Nat2	6515	23267	43239.5
ENSMUSG00000062044	ENSMUST00000118564	Lmtk3	10023	24503	214642
ENSMUSG00000079539	ENSMUST00000114192	Lcn14	2373	7592.5	26198.5
ENSMUSG00000027332	ENSMUST00000028807	Ivd	3302.5	115102	62999.5
ENSMUSG00000002043	ENSMUST00000129808	Trappc6a	NA	NA	NA
ENSMUSG00000031767	ENSMUST00000073521	Nudt7	5392.5	14427.5	35212.5
ENSMUSG00000047048	ENSMUST00000062665	Olfr432	NA	NA	46661.5
ENSMUSG00000035781	ENSMUST00000045628	C030046I01Rik	2271	49057	38937.5
ENSMUSG00000020105	ENSMUST00000074807	Lrig3	12677.5	21792.5	165732
ENSMUSG00000040652	ENSMUST00000153700	Oaz2	NA	NA	NA
ENSMUSG00000078566	ENSMUST00000106112	Bnip3	5592.5	53650.5	27873
ENSMUSG00000030745	ENSMUST00000033000	Il21r	21690	28590.5	78613
ENSMUSG00000006281	ENSMUST00000006444	Tep1	8554	5245	390338
ENSMUSG00000022177	ENSMUST00000022784	Haus4	10169	14342.5	53868
ENSMUSG00000001506	ENSMUST00000001547	Col1a1	7132.5	70694.5	215558
ENSMUSG00000046178	ENSMUST00000160300	Nxph1	40258.5	58852	40367
ENSMUSG00000024544	ENSMUST00000063775	D18Ertd653e	27731	50025	45464.5
ENSMUSG00000055022	ENSMUST00000169825	Cntn1	11350	118194	151376
ENSMUSG00000074643	ENSMUST00000109608	Cpne1	10237.5	83232	79662.5
ENSMUSG00000010751	ENSMUST00000075588	Tnfrsf22	1480	175782	29606.5
ENSMUSG00000024349	ENSMUST00000115728	Tmem173	16774	41077.5	56286.5
ENSMUSG00000042041	ENSMUST00000048482	2010003K11Rik	3161	35954	18467.5
ENSMUSG00000038267	ENSMUST00000040336	Slc22a23	18955.5	188149	102342
ENSMUSG00000005370	ENSMUST00000005503	Msh6	4898.5	3874	201538
ENSMUSG00000000881	ENSMUST00000147863	Dlg3	NA	NA	NA
ENSMUSG00000060275	ENSMUST00000115713	Nrg2	10865	10231.5	126787
ENSMUSG00000001076	ENSMUST00000064462	C1ql4	4377.5	3378	35373.5
ENSMUSG00000072403	ENSMUST00000097164	Olfr1516-ps	NA	NA	46759.5
ENSMUSG00000038663	ENSMUST00000042318	Fsd2	10737	83503	102634
ENSMUSG00000037236	ENSMUST00000166793	Matr3	15752	80393.5	125620
ENSMUSG00000006311	ENSMUST00000108147	Etv2	1080	876	49745
ENSMUSG00000032329	ENSMUST00000034879	Hmg20a	14437	117016	51308.5
ENSMUSG00000068426	ENSMUST00000089830	Vmn1r19	4883	4648.5	46050.5
ENSMUSG00000048230	ENSMUST00000058643	Fbxo43	25964.5	78839	95232
ENSMUSG00000031065	ENSMUST00000115364	Cdk16	32143	61189	68503
ENSMUSG00000041483	ENSMUST00000112046	Zfp281	8338.5	103753	132489
ENSMUSG00000021099	ENSMUST00000021519	Six6	16392	212914	36528.5
ENSMUSG00000039209	ENSMUST00000044103	Rpl39l	10058.5	22194	7695
ENSMUSG00000044835	ENSMUST00000111608	Ankrd45	7778.5	70334	36916.5
ENSMUSG00000031347	ENSMUST00000114551	Cetn2	4678.5	33448	25587.5
ENSMUSG00000010086	ENSMUST00000060255	Rnf112	7742	47716.5	100666
ENSMUSG00000031878	ENSMUST00000159393	Nae1	NA	NA	NA
ENSMUSG00000071721	ENSMUST00000096366	1700010D01Rik	3899.5	6089.5	17460
ENSMUSG00000015023	ENSMUST00000040416	Ddx19a	3804.5	51236.5	70899.5
ENSMUSG00000047517	ENSMUST00000084509	Dmbt1	440.5	19336.5	289124
ENSMUSG00000031257	ENSMUST00000033610	Nox1	7244	36015.5	83935
ENSMUSG00000020287	ENSMUST00000138050	Mpg	97	84023	21778.5
ENSMUSG00000031881	ENSMUST00000163783	Cdh16	12952	12089.5	118748
ENSMUSG00000040132	ENSMUST00000044953	Svs2	11046.5	17049	55698
ENSMUSG00000064115	ENSMUST00000114292	Cadm2	33444.5	381114	60088.5
ENSMUSG00000022342	ENSMUST00000022967	Kcnv1	14529	133504	74870
ENSMUSG00000039703	ENSMUST00000044271	Nploc4	9560.5	104090	90362.5
ENSMUSG00000022827	ENSMUST00000128036	Rabl3	NA	NA	NA
ENSMUSG00000028109	ENSMUST00000090797	Hormad1	3174	15990	55646.5
ENSMUSG00000050565	ENSMUST00000111757	Tor1aip2	59602	168964	74424.5
ENSMUSG00000047980	ENSMUST00000054175	9230110F15Rik	4421.5	34329	17548
ENSMUSG00000057841	ENSMUST00000081840	Rpl32	2740.5	2685	20101
ENSMUSG00000000416	ENSMUST00000090601	Cttnbp2	6581	40966	244358
ENSMUSG00000089876	ENSMUST00000051025	Tmem102	19327.5	600	75664
ENSMUSG00000029062	ENSMUST00000105600	Cdk11b	32679.5	7642	115882
ENSMUSG00000000811	ENSMUST00000000828	Txnrd3	12639	36274	91311
ENSMUSG00000056666	ENSMUST00000070597	Retsat	7550.5	51730	90491
ENSMUSG00000001065	ENSMUST00000156896	Zfp276	NA	NA	NA
ENSMUSG00000026009	ENSMUST00000102827	Icos	1572	129341	29898.5
ENSMUSG00000038276	ENSMUST00000049346	Accn3	12952.5	4373	78780.5
ENSMUSG00000022025	ENSMUST00000022603	Lect1	7871.5	13331.5	49597.5
ENSMUSG00000023216	ENSMUST00000102490	Epb4.2	23648.5	77431	102585
ENSMUSG00000026946	ENSMUST00000028314	Nmi	12695.5	4425.5	46645.5
ENSMUSG00000018924	ENSMUST00000019068	Alox15	1277	19395.5	98520
ENSMUSG00000040560	ENSMUST00000072726	Wdr7	11777	119148	221079
ENSMUSG00000046242	ENSMUST00000056103	1600029I14Rik	14724	9721	17344.5
ENSMUSG00000030470	ENSMUST00000167786	Csrp3	4060	11500	28851.5
ENSMUSG00000075211	ENSMUST00000099919	Olfr1006	2385	NA	46667.5
ENSMUSG00000020553	ENSMUST00000020864	Pctp	2563	100369	31834.5
ENSMUSG00000078451	ENSMUST00000105507	Ppil6	2094	4108	46623
ENSMUSG00000024592	ENSMUST00000025488	C330018D20Rik	7059.5	94707.5	17244
ENSMUSG00000041710	ENSMUST00000040184	Trpc5	19834.5	41091.5	144900
ENSMUSG00000031778	ENSMUST00000034230	Cx3cl1	12629	92412.5	58712
ENSMUSG00000030839	ENSMUST00000033127	Sergef	1725.5	1037.5	68956.5
ENSMUSG00000079516	ENSMUST00000101272	Reg3a	3864	11506.5	26170
ENSMUSG00000028291	ENSMUST00000084299	Akirin2	5329	33990.5	29950
ENSMUSG00000024391	ENSMUST00000025249	Apom	16135.5	5585.5	28325.5
ENSMUSG00000062234	ENSMUST00000145467	Gak	4628	198110	19140.5
ENSMUSG00000029685	ENSMUST00000117688	Asb15	11402.5	118859	86679
ENSMUSG00000031930	ENSMUST00000166615	Wwp2	2910.5	79606	129000
ENSMUSG00000022683	ENSMUST00000023364	Pla2g10	28360	19588.5	22562
ENSMUSG00000045215	ENSMUST00000097655	Asxl3	18364.5	232167	328507
ENSMUSG00000073457	ENSMUST00000162940	Smok2b	6238	17850	71951.5
ENSMUSG00000028766	ENSMUST00000030551	Alpl	11982.5	34827	77761.5
ENSMUSG00000039956	ENSMUST00000125429	Mrap	NA	NA	NA
ENSMUSG00000038000	ENSMUST00000042608	Acd	3800.5	4800.5	61872.5
ENSMUSG00000033209	ENSMUST00000040111	Ttc28	NA	NA	NA
ENSMUSG00000069430	ENSMUST00000091996	Olfr9	3254.5	2376	46712.5
ENSMUSG00000021764	ENSMUST00000022286	Ndufs4	1881	48136	26071
ENSMUSG00000020919	ENSMUST00000107358	Stat5b	24167.5	117218	116486
ENSMUSG00000022126	ENSMUST00000022722	Irg1	4493.5	52707.5	72562.5
ENSMUSG00000054008	ENSMUST00000169273	Ndst1	7634	161950	131020
ENSMUSG00000042567	ENSMUST00000112631	Nek10	2491	NA	164925
ENSMUSG00000045678	ENSMUST00000053113	Olfr1489	NA	NA	46892
ENSMUSG00000031990	ENSMUST00000034472	Jam3	695	48710	46140.5
ENSMUSG00000019951	ENSMUST00000020112	Uhrf1bp1l	12520	90214	216421
ENSMUSG00000048752	ENSMUST00000051097	Prss50	1181	5504.5	65275
ENSMUSG00000038079	ENSMUST00000094917	Als2cr4	4047	27008.5	61439
ENSMUSG00000031278	ENSMUST00000033634	Acsl4	22820	133430	105671
ENSMUSG00000030718	ENSMUST00000032963	Ppme1	3621.5	55901.5	57361.5
ENSMUSG00000009248	ENSMUST00000009392	Ascl2	14050	26600	39074
ENSMUSG00000055653	ENSMUST00000069360	Gpc3	5810.5	17889.5	86060
ENSMUSG00000040204	ENSMUST00000153841	2810417H13Rik	NA	NA	NA
ENSMUSG00000019230	ENSMUST00000019374	Lhx9	23733	172096	49042.5
ENSMUSG00000028954	ENSMUST00000068825	Nub1	10965	68812	90979.5
ENSMUSG00000031562	ENSMUST00000174818	Dctd	4589.5	96468.5	22373.5
ENSMUSG00000044505	ENSMUST00000050975	Lingo4	44544	43937	91906.5
ENSMUSG00000074963	ENSMUST00000099617	Olfr1286	NA	NA	45655
ENSMUSG00000039405	ENSMUST00000041761	Prss23	7442.5	95511	56762.5
ENSMUSG00000042082	ENSMUST00000091403	Arsb	4886.5	113406	79331.5
ENSMUSG00000007907	ENSMUST00000008051	4931407G18Rik	2024.5	13625.5	58145
ENSMUSG00000032673	ENSMUST00000133103	Prorsd1	1526.5	94535	9349.5
ENSMUSG00000037772	ENSMUST00000145002	Mrpl23	NA	NA	NA
ENSMUSG00000027852	ENSMUST00000029445	Nras	5893.5	185068	28138
ENSMUSG00000001036	ENSMUST00000108712	Epn2	19004	107576	94074.5
ENSMUSG00000052075	ENSMUST00000091377	1700029F12Rik	4795.5	29153.5	21905
ENSMUSG00000058071	ENSMUST00000074308	Olfr818	NA	NA	47593.5
ENSMUSG00000036185	ENSMUST00000040151	Ng23	5229	19221	21756.5
ENSMUSG00000021768	ENSMUST00000075040	Dusp13	1371	56841	28031.5
ENSMUSG00000021993	ENSMUST00000063562	Mipep	6027	7173.5	105677
ENSMUSG00000003233	ENSMUST00000169552	Dvl3	NA	NA	NA
ENSMUSG00000053025	ENSMUST00000165175	Sv2b	38077.5	133877	101601
ENSMUSG00000029123	ENSMUST00000094836	Stk32b	18130.5	90628.5	61422.5
ENSMUSG00000051557	ENSMUST00000097737	Pusl1	3648	14489.5	43323
ENSMUSG00000075153	ENSMUST00000099853	Olfr1135	NA	NA	46408.5
ENSMUSG00000019952	ENSMUST00000159990	Poc1b	39509	66567	64588.5
ENSMUSG00000050189	ENSMUST00000057134	Etos1	16792.5	60222.5	22350.5
ENSMUSG00000034227	ENSMUST00000036215	Foxj1	17300.5	49634	62437
ENSMUSG00000040657	ENSMUST00000043553	1700063H04Rik	8517	16632	15211.5
ENSMUSG00000068890	ENSMUST00000029530	Lce1a2	3666	9490.5	22250
ENSMUSG00000050390	ENSMUST00000052602	C77080	4771.5	92927.5	158672
ENSMUSG00000037542	ENSMUST00000161285	Aldh8a1	NA	NA	NA
ENSMUSG00000074011	ENSMUST00000098289	Gm7682	NA	NA	71482.5
ENSMUSG00000047888	ENSMUST00000067689	Tnrc6b	NA	576283	267960
ENSMUSG00000030402	ENSMUST00000032560	Ppm1n	1239.5	19361.5	60006.5
ENSMUSG00000028470	ENSMUST00000155985	Hint2	NA	NA	NA
ENSMUSG00000010051	ENSMUST00000010195	Hyal1	3007.5	77158	68692.5
ENSMUSG00000032254	ENSMUST00000034815	Kif23	8757.5	19048	141266
ENSMUSG00000057751	ENSMUST00000030897	Megf6	14510	90801	233268
ENSMUSG00000066867	ENSMUST00000100785	Oas1e	1578	30320	52946.5
ENSMUSG00000036292	ENSMUST00000036174	Gramd1c	20983	84527.5	67880
ENSMUSG00000041278	ENSMUST00000109278	Ttc1	5911	54207	37101.5
ENSMUSG00000040009	ENSMUST00000037813	Gnaz	37226	83927.5	52713
ENSMUSG00000001948	ENSMUST00000002013	Spa17	4331	1924.5	22174
ENSMUSG00000023328	ENSMUST00000150983	Ache	NA	NA	NA
ENSMUSG00000036521	ENSMUST00000038835	Abpe	1041.5	7682	17070.5
ENSMUSG00000003882	ENSMUST00000003981	Il7r	6707	83990	68288
ENSMUSG00000000823	ENSMUST00000108789	Znf512b	18989.5	134802	128647
ENSMUSG00000006019	ENSMUST00000119102	Dhx34	39333	3751	169746
ENSMUSG00000028159	ENSMUST00000029806	Dapp1	6211	104713	41670.5
ENSMUSG00000014776	ENSMUST00000014920	Nol3	8327.5	100460	32605.5
ENSMUSG00000090623	ENSMUST00000170441	Cfhr3	14902.5	12646	20495
ENSMUSG00000050359	ENSMUST00000054599	Sprr1a	3214.5	15200	21440.5
ENSMUSG00000045575	ENSMUST00000056339	Vmn1r233	NA	NA	47674
ENSMUSG00000017000	ENSMUST00000017144	Svs6	841.5	10802	14801
ENSMUSG00000032702	ENSMUST00000049400	Kank1	31715.5	45329.5	201378
ENSMUSG00000075142	ENSMUST00000099840	Olfr74	NA	NA	47652.5
ENSMUSG00000021423	ENSMUST00000021860	Ly86	4652	20481	24216.5
ENSMUSG00000026259	ENSMUST00000068681	Ngef	12626	35608	105202
ENSMUSG00000026628	ENSMUST00000027941	Atf3	12424	58708	26920
ENSMUSG00000073973	ENSMUST00000098223	Olfr552	NA	NA	47438
ENSMUSG00000043087	ENSMUST00000061693	Olfr855	1094	1243.5	47019.5
ENSMUSG00000056130	ENSMUST00000070084	Ticam2	23533	57670.5	34511.5
ENSMUSG00000057246	ENSMUST00000078615	BC051142	22286	13244.5	58349
ENSMUSG00000029575	ENSMUST00000031560	Mmab	3357	110728	35247
ENSMUSG00000028593	ENSMUST00000030328	9430007A20Rik	3173	5824	60747
ENSMUSG00000056919	ENSMUST00000093802	4922501C03Rik	16511	155776	207613
ENSMUSG00000041592	ENSMUST00000041627	Sdk2	16780	218437	322246
ENSMUSG00000024957	ENSMUST00000025908	Kcnk4	12105.5	13547.5	59191.5
ENSMUSG00000060131	ENSMUST00000040128	Atp8b4	13484.5	91007.5	177452
ENSMUSG00000027394	ENSMUST00000035812	Ttl	10086.5	159700	56021
ENSMUSG00000040364	ENSMUST00000040636	Sec1	26297	37778.5	57827
ENSMUSG00000023456	ENSMUST00000172132	Tpi1	1171	33839.5	44349
ENSMUSG00000068663	ENSMUST00000066345	Clec16a	8677	142792	153816
ENSMUSG00000050097	ENSMUST00000059449	Ces2b	4957	81041.5	82676.5
ENSMUSG00000040123	ENSMUST00000111285	Zmym5	14302.5	157590	93181
ENSMUSG00000040483	ENSMUST00000146233	Xaf1	2358	85543.5	40587
ENSMUSG00000047207	ENSMUST00000061669	Olfr1495	1852.5	4575	47752
ENSMUSG00000035601	ENSMUST00000044673	Rg9mtd3	4795.5	50132	47218.5
ENSMUSG00000047002	ENSMUST00000049877	Msgn1	NA	NA	27967.5
ENSMUSG00000015711	ENSMUST00000015855	Prune	22423.5	65690	67498.5
ENSMUSG00000034738	ENSMUST00000041865	Nostrin	4432	9751.5	75008.5
ENSMUSG00000004151	ENSMUST00000095767	Etv1	21087.5	121490	70890
ENSMUSG00000073386	ENSMUST00000063481	9830107B12Rik	12900	141632	23927.5
ENSMUSG00000051029	ENSMUST00000016951	Serpinb1b	4996.5	22157	56859.5
ENSMUSG00000035522	ENSMUST00000049420	Tsga8	12175	5289.5	35313.5
ENSMUSG00000027880	ENSMUST00000029478	4930443G12Rik	3755	8685.5	70365
ENSMUSG00000024837	ENSMUST00000025755	Dmrt1	11622	48530.5	55494.5
ENSMUSG00000027297	ENSMUST00000028759	Ltk	6766.5	13689	131676
ENSMUSG00000024644	ENSMUST00000168419	Cndp2	4905.5	27787.5	70467
ENSMUSG00000023008	ENSMUST00000088233	Fmnl3	8832	57238	152456
ENSMUSG00000049797	ENSMUST00000052660	Olfr642	NA	NA	46977.5
ENSMUSG00000020333	ENSMUST00000108905	Acsl6	4077.5	176378	107174
ENSMUSG00000014039	ENSMUST00000095849	Prdm15	5334	134522	173880
ENSMUSG00000037636	ENSMUST00000133699	Slc25a43	NA	NA	NA
ENSMUSG00000073955	ENSMUST00000098206	Olfr593	NA	NA	48899
ENSMUSG00000038542	ENSMUST00000164416	Pcid2	31999.5	50214.5	59325
ENSMUSG00000074406	ENSMUST00000116354	Zfp628	14828.5	5240	153990
ENSMUSG00000021702	ENSMUST00000022213	Thbs4	7138.5	8000.5	142833
ENSMUSG00000047352	ENSMUST00000169307	Olfr976	1195	61148.5	46987.5
ENSMUSG00000021514	ENSMUST00000125510	Zfp369	NA	NA	NA
ENSMUSG00000037709	ENSMUST00000089860	Fam13a	10321.5	173374	102736
ENSMUSG00000060671	ENSMUST00000107396	Atp8b2	19109	82874	180324
ENSMUSG00000053062	ENSMUST00000114195	Jam2	17959	154178	44323.5
ENSMUSG00000058304	ENSMUST00000079810	Olfr798	NA	NA	46579
ENSMUSG00000043313	ENSMUST00000059571	Pcdhb19	7744.5	226826	119057
ENSMUSG00000074802	ENSMUST00000099374	Gas2l3	15630	217549	101482
ENSMUSG00000045107	ENSMUST00000059666	1810063B07Rik	4161.5	81564	28005.5
ENSMUSG00000000957	ENSMUST00000089688	Mmp14	12865	28984	86426.5
ENSMUSG00000022269	ENSMUST00000126304	2019-03-11	NA	NA	NA
ENSMUSG00000075010	ENSMUST00000099676	AW112010	8402	18231.5	11736.5
ENSMUSG00000030108	ENSMUST00000064580	Slc6a13	5331	15672.5	89632.5
ENSMUSG00000025724	ENSMUST00000136556	Sec11a	NA	NA	NA
ENSMUSG00000048484	ENSMUST00000058918	Gm7461	18556	1225.5	20994
ENSMUSG00000027660	ENSMUST00000029194	Skil	35962.5	197038	100204
ENSMUSG00000017007	ENSMUST00000137427	Rbpjl	NA	NA	NA
ENSMUSG00000071724	ENSMUST00000163991	Gm10345	NA	18331.5	71861
ENSMUSG00000004113	ENSMUST00000102939	Cacna1b	4035	132639	345023
ENSMUSG00000050641	ENSMUST00000057265	BC048562	3527.5	149.5	30390.5
ENSMUSG00000030304	ENSMUST00000136008	Ergic2	21877	128834	56181
ENSMUSG00000037686	ENSMUST00000079400	Aspg	10370.5	41001	83709.5
ENSMUSG00000049106	ENSMUST00000054145	Dcaf5	9966.5	131964	140304
ENSMUSG00000053217	ENSMUST00000065532	Tas2r136	NA	NA	48939
ENSMUSG00000007783	ENSMUST00000063761	Cpt1c	11482.5	6221	118628
ENSMUSG00000052229	ENSMUST00000064016	Gpr17	9070.5	197303	50579
ENSMUSG00000042213	ENSMUST00000112900	Anubl1	6333.5	40550	112624
ENSMUSG00000026415	ENSMUST00000112477	Fcamr	2372	2702.5	87682
ENSMUSG00000028669	ENSMUST00000105851	1110049F12Rik	6347.5	46399.5	31393
ENSMUSG00000030742	ENSMUST00000032997	Lat	14428.5	10765.5	36029.5
ENSMUSG00000047544	ENSMUST00000106886	Olfr616	NA	NA	47479
ENSMUSG00000022450	ENSMUST00000023085	Ndufa6	3097.5	5016.5	19534
ENSMUSG00000090673	ENSMUST00000172371	Gm340	NA	NA	183870
ENSMUSG00000033222	ENSMUST00000127357	Ttf2	NA	NA	NA
ENSMUSG00000020723	ENSMUST00000021066	Cacng4	4553.5	119866	48641
ENSMUSG00000079277	ENSMUST00000111983	Hoxd3	23302	59236.5	64264
ENSMUSG00000044994	ENSMUST00000112952	Olfr1426	24338	12071.5	46500
ENSMUSG00000026869	ENSMUST00000143456	Psmd5	NA	NA	NA
ENSMUSG00000075040	ENSMUST00000111333	Zfp408	30672	63649.5	90522.5
ENSMUSG00000068999	ENSMUST00000177184	Vmn2r5	NA	NA	135654
ENSMUSG00000018916	ENSMUST00000019060	Csf2	2808.5	15748.5	21062
ENSMUSG00000033676	ENSMUST00000039697	Gabrb3	5599	200664	70373
ENSMUSG00000040413	ENSMUST00000169584	Timd2	3482	96205	45436
ENSMUSG00000003527	ENSMUST00000003621	Dgcr14	2117.5	66033.5	71149.5
ENSMUSG00000039662	ENSMUST00000151372	Icmt	3467	225926	15752
ENSMUSG00000020948	ENSMUST00000021331	Klhl28	6342	50258	85052
ENSMUSG00000068270	ENSMUST00000089520	Shroom4	19296	185050	201490
ENSMUSG00000027010	ENSMUST00000151937	Slc25a12	11093.5	203348	100622
ENSMUSG00000043909	ENSMUST00000110648	Trp53bp1	6336.5	177657	291962
ENSMUSG00000052763	ENSMUST00000009411	Zfp212	12329	53163	72933.5
ENSMUSG00000050822	ENSMUST00000058418	Slc29a4	9919	49512	78536.5
ENSMUSG00000045267	ENSMUST00000057633	Tas2r119	48.5	103	49965.5
ENSMUSG00000031891	ENSMUST00000034363	Hsd11b2	5886.5	28030.5	57437.5
ENSMUSG00000028842	ENSMUST00000069097	Eif2c3	13354	632437	127750
ENSMUSG00000066905	ENSMUST00000086482	Olfr860	11139	2044.5	47477
ENSMUSG00000014294	ENSMUST00000014438	Ndufa2	1388	9979.5	14809
ENSMUSG00000091383	ENSMUST00000091708	Hist1h2al	NA	NA	18585
ENSMUSG00000018425	ENSMUST00000018569	Dhx40	7287.5	63513	115747
ENSMUSG00000030407	ENSMUST00000032566	Qpctl	540.5	46366.5	57008
ENSMUSG00000020037	ENSMUST00000060397	Rfx4	20393.5	45536.5	109114
ENSMUSG00000060176	ENSMUST00000043605	Kif27	NA	13774.5	206444
ENSMUSG00000027375	ENSMUST00000028854	Mal	27723	86864	22974
ENSMUSG00000023940	ENSMUST00000024736	Sgol1	12872	90188	76714
ENSMUSG00000037578	ENSMUST00000161357	Pkd2l1	NA	NA	NA
ENSMUSG00000060791	ENSMUST00000138741	Gmfg	NA	NA	NA
ENSMUSG00000027048	ENSMUST00000102709	Abcb11	13067	39381.5	196292
ENSMUSG00000071192	ENSMUST00000095487	Wfikkn1	12933	2991	81985.5
ENSMUSG00000053158	ENSMUST00000080932	Fes	5849.5	8604	121794
ENSMUSG00000074939	ENSMUST00000099589	Chrm5	2375	4910.5	79084.5
ENSMUSG00000081724	ENSMUST00000174675	Olfr129	13154	NA	10486.5
ENSMUSG00000032719	ENSMUST00000040695	Gm106	3459	93496.5	39309.5
ENSMUSG00000029780	ENSMUST00000127725	Nt5c3	NA	NA	NA
ENSMUSG00000033006	ENSMUST00000040019	Sox10	14141.5	50744.5	69038.5
ENSMUSG00000074635	ENSMUST00000099148	3110070M22Rik	8629.5	29261.5	17609.5
ENSMUSG00000039533	ENSMUST00000037048	Mmd2	9535.5	117626	36893
ENSMUSG00000035575	ENSMUST00000043152	Utp6	4013.5	99249	88654
ENSMUSG00000036169	ENSMUST00000041407	Sostdc1	6160.5	49949.5	30634.5
ENSMUSG00000021916	ENSMUST00000022476	Glt8d1	29738.5	38069	55270
ENSMUSG00000018286	ENSMUST00000148535	Psmb6	NA	NA	NA
ENSMUSG00000037188	ENSMUST00000105855	Grhl3	10130	38268.5	89478
ENSMUSG00000037101	ENSMUST00000049395	Ttc29	19342.5	31835.5	69840
ENSMUSG00000024909	ENSMUST00000070118	Efemp2	12847.5	6449.5	68738.5
ENSMUSG00000020644	ENSMUST00000020974	Id2	4062	38924.5	19998.5
ENSMUSG00000044150	ENSMUST00000112464	A830080D01Rik	10022	44987.5	111590
ENSMUSG00000059060	ENSMUST00000079533	Rad51l1	2722.5	45985.5	38473.5
ENSMUSG00000003068	ENSMUST00000144883	Stk11	40240.5	79607.5	61137.5
ENSMUSG00000031150	ENSMUST00000033490	Ccdc120	16103	71572	93391
ENSMUSG00000064109	ENSMUST00000075062	Hcst	5365	4404.5	11884
ENSMUSG00000001569	ENSMUST00000001611	Nom1	693	114020	126562
ENSMUSG00000075573	ENSMUST00000100492	Defb47	NA	NA	11882
ENSMUSG00000054945	ENSMUST00000068250	Gm9958	31796	16095.5	15995.5
ENSMUSG00000052253	ENSMUST00000061875	Zfp622	9116	59002	70502.5
ENSMUSG00000032097	ENSMUST00000170489	Ddx6	17963.5	210843	71777
ENSMUSG00000046541	ENSMUST00000055604	Zfp526	8096	57443	100099
ENSMUSG00000019782	ENSMUST00000019917	Rwdd1	9163	8553	36116
ENSMUSG00000022307	ENSMUST00000110297	Oxr1	11989.5	87030	128446
ENSMUSG00000014361	ENSMUST00000014505	Mertk	4444	60689.5	147624
ENSMUSG00000016541	ENSMUST00000163242	Atxn10	4175	45357.5	70651
ENSMUSG00000069289	ENSMUST00000091729	Vmn1r203	NA	NA	46484
ENSMUSG00000021565	ENSMUST00000132085	Slc6a19	NA	NA	NA
ENSMUSG00000028533	ENSMUST00000107108	Izumo3	11987.5	10724.5	39186
ENSMUSG00000091930	ENSMUST00000164918	Vmn2r52	NA	NA	127026
ENSMUSG00000001985	ENSMUST00000030676	Grik3	6436.5	300773	136453
ENSMUSG00000029729	ENSMUST00000019660	Zkscan1	11613.5	314416	83153
ENSMUSG00000043924	ENSMUST00000105860	A330049M08Rik	32042	49149.5	17632.5
ENSMUSG00000060615	ENSMUST00000073860	Ang4	4784.5	8780.5	21530.5
ENSMUSG00000020214	ENSMUST00000020434	Glipr1l2	1090	42554	49404.5
ENSMUSG00000052831	ENSMUST00000100360	Rbmy1a1	11236.5	17868.5	56439.5
ENSMUSG00000031403	ENSMUST00000033776	Dkc1	12781	50357	75562
ENSMUSG00000024194	ENSMUST00000025027	Cuta	1382	3828.5	26419
ENSMUSG00000079434	ENSMUST00000165109	Neu2	16761.5	17144.5	56360
ENSMUSG00000075380	ENSMUST00000100147	Olfr355	NA	NA	46436.5
ENSMUSG00000037486	ENSMUST00000092003	Asxl2	14729.5	488350	88548
ENSMUSG00000048686	ENSMUST00000053830	Hmgb4	6026	745.5	26898
ENSMUSG00000006235	ENSMUST00000006397	Epor	7125.5	7935	75356
ENSMUSG00000042109	ENSMUST00000152678	Csdc2	NA	NA	NA
ENSMUSG00000090588	ENSMUST00000164502	Gm9573	9887	10424	238560
ENSMUSG00000048546	ENSMUST00000050467	Tob2	24533.5	121828	51293
ENSMUSG00000031489	ENSMUST00000081438	Adrb3	40116.5	38739.5	59557.5
ENSMUSG00000049241	ENSMUST00000164267	Gpr81	19451	90936.5	52331
ENSMUSG00000021238	ENSMUST00000085192	Aldh6a1	542.5	85570.5	79535
ENSMUSG00000044814	ENSMUST00000061482	Olfr543	1683	4195.5	50143.5
ENSMUSG00000024780	ENSMUST00000050148	Cdc37l1	2165	72758.5	49810
ENSMUSG00000005893	ENSMUST00000113460	Nr2c2	21296	269123	88526.5
ENSMUSG00000006411	ENSMUST00000006578	Pvrl4	15614	88831.5	75372.5
ENSMUSG00000074771	ENSMUST00000149712	Ankrd5	30307	99198.5	27293
ENSMUSG00000039270	ENSMUST00000107359	Megf9	5218	298592	89143.5
ENSMUSG00000020310	ENSMUST00000020554	Madcam1	1623.5	8375.5	60204
ENSMUSG00000002458	ENSMUST00000002532	Rgs19	8622.5	33936.5	32142.5
ENSMUSG00000035131	ENSMUST00000074622	Fam5c	24809.5	17596	113938
ENSMUSG00000020419	ENSMUST00000109948	Hormad2	14875	37128	45534.5
ENSMUSG00000079418	ENSMUST00000112971	Atg4a	2704.5	47412	58961.5
ENSMUSG00000019214	ENSMUST00000168914	Chtf18	NA	NA	NA
ENSMUSG00000028832	ENSMUST00000030636	Stmn1	8428	21862	22129
ENSMUSG00000054434	ENSMUST00000067505	Tmem120b	7494	49098	50482
ENSMUSG00000029386	ENSMUST00000125191	Tctn2	NA	NA	NA
ENSMUSG00000032290	ENSMUST00000034832	Ptpn9	30831	81758	88129
ENSMUSG00000017188	ENSMUST00000017332	Ccdc56	9238.5	18442	16146.5
ENSMUSG00000044702	ENSMUST00000098068	Palb2	8842.5	12800	163952
ENSMUSG00000038216	ENSMUST00000041301	Pnmt	8959	4153	43893
ENSMUSG00000061802	ENSMUST00000081275	Armc4	7043	10937.5	153852
ENSMUSG00000050343	ENSMUST00000052285	Olfr1378	NA	NA	47080
ENSMUSG00000051346	ENSMUST00000061995	Spryd4	48.5	46891.5	30795
ENSMUSG00000051495	ENSMUST00000054960	Irf2bp2	NA	140160	84430.5
ENSMUSG00000024299	ENSMUST00000173931	Adamts10	7571	147978	48010
ENSMUSG00000067064	ENSMUST00000086837	Olfr1416	NA	NA	46644.5
ENSMUSG00000036099	ENSMUST00000119818	Vezt	5537	430540	116404
ENSMUSG00000000738	ENSMUST00000128803	Spg7	NA	NA	NA
ENSMUSG00000029634	ENSMUST00000161859	Rnf6	21547.5	50211.5	98900
ENSMUSG00000017485	ENSMUST00000017629	Top2b	24684	16018.5	239318
ENSMUSG00000024985	ENSMUST00000111657	Tcf7l2	26540	89444.5	88701.5
ENSMUSG00000021807	ENSMUST00000022341	2700060E02Rik	4640	33853.5	36331.5
ENSMUSG00000092120	ENSMUST00000169805	Vmn2r90	NA	NA	128747
ENSMUSG00000043715	ENSMUST00000059880	Olfr1326-ps1	NA	NA	46556
ENSMUSG00000063796	ENSMUST00000010251	Slc22a8	15188.5	77143.5	79926
ENSMUSG00000033712	ENSMUST00000035612	2610301G19Rik	10912.5	36041	136726
ENSMUSG00000040936	ENSMUST00000164336	Ulk4	NA	NA	NA
ENSMUSG00000042650	ENSMUST00000044250	Alkbh5	21951.5	203508	58554
ENSMUSG00000035407	ENSMUST00000102790	Kank4	8841.5	77496.5	150506
ENSMUSG00000038791	ENSMUST00000043803	Scgb3a2	4499.5	16122.5	20866
ENSMUSG00000019997	ENSMUST00000176228	Ctgf	NA	79669	43570
ENSMUSG00000091972	ENSMUST00000165687	Tmem207	2829.5	51906.5	21461
ENSMUSG00000041852	ENSMUST00000109510	Tcf20	9178.5	59369	294468
ENSMUSG00000019797	ENSMUST00000019932	1700021F05Rik	3295.5	5351	35670.5
ENSMUSG00000034855	ENSMUST00000038816	Cxcl10	3353	36141.5	14673.5
ENSMUSG00000025862	ENSMUST00000115073	Stag2	22831.5	94459.5	188338
ENSMUSG00000034854	ENSMUST00000044844	F630110N24Rik	5268.5	120156	70806.5
ENSMUSG00000023079	ENSMUST00000100652	Gtf2ird1	10316.5	8414	163620
ENSMUSG00000028613	ENSMUST00000106731	Lrp8	NA	224366	NA
ENSMUSG00000055228	ENSMUST00000076195	Zfp935	NA	NA	52510
ENSMUSG00000019173	ENSMUST00000019317	Rab5c	11125	51375	34793.5
ENSMUSG00000074896	ENSMUST00000102825	Ifit3	3409.5	22984	59790
ENSMUSG00000030842	ENSMUST00000033131	2400001E08Rik	7962	26562	24005
ENSMUSG00000019853	ENSMUST00000020000	Hebp2	13845.5	50121.5	30508
ENSMUSG00000005871	ENSMUST00000115781	Apc	15310.5	179154	416208
ENSMUSG00000022037	ENSMUST00000022616	Clu	11502.5	11429.5	66530.5
ENSMUSG00000020109	ENSMUST00000146590	Dnajb12	5102.5	90806	55739.5
ENSMUSG00000026278	ENSMUST00000027499	Bok	9350	29653	31747
ENSMUSG00000036863	ENSMUST00000039517	Syde2	28925	70623.5	172238
ENSMUSG00000022070	ENSMUST00000022656	6720463M24Rik	13311.5	40915	78070
ENSMUSG00000025702	ENSMUST00000101032	2019-03-08	26430	159390	42589.5
ENSMUSG00000022540	ENSMUST00000023191	Rogdi	980	23801.5	45933
ENSMUSG00000054752	ENSMUST00000132151	Fsd1l	6263.5	290778	73861
ENSMUSG00000063251	ENSMUST00000081007	Krtap4-1	2819.5	22113	25299
ENSMUSG00000022185	ENSMUST00000022793	Acin1	7433.5	28134.5	197732
ENSMUSG00000020087	ENSMUST00000020284	Tysnd1	2818.5	25877	84261.5
ENSMUSG00000011884	ENSMUST00000012028	Gltp	6035.5	49833	31079
ENSMUSG00000037885	ENSMUST00000166282	Stk35	1188	220218	48441
ENSMUSG00000029015	ENSMUST00000030878	Slc26a5	11586	24483.5	110686
ENSMUSG00000033187	ENSMUST00000036732	BC016579	3825.5	72355	32518.5
ENSMUSG00000020836	ENSMUST00000102493	Coro6	19977.5	48561.5	69916
ENSMUSG00000052560	ENSMUST00000064391	Cpne8	6344	74792	85761
ENSMUSG00000042608	ENSMUST00000116286	Stk40	25166	99040	66616
ENSMUSG00000020904	ENSMUST00000021287	Wdr16	2512.5	14182.5	92084.5
ENSMUSG00000054497	ENSMUST00000067597	Tas2r130	4049	3409.5	46600.5
ENSMUSG00000025794	ENSMUST00000165532	Rpl14	1089	12830.5	32222
ENSMUSG00000037124	ENSMUST00000075084	Trim58	147.5	36370.5	71902
ENSMUSG00000038624	ENSMUST00000067085	Nepn	1593	12666.5	76133.5
ENSMUSG00000002664	ENSMUST00000002740	Pspn	146.5	NA	23301.5
ENSMUSG00000033849	ENSMUST00000038252	B3galt2	39546.5	149460	62821.5
ENSMUSG00000075188	ENSMUST00000099893	Olfr1056	2828.5	3969	46909
ENSMUSG00000036492	ENSMUST00000040498	Rnf39	8358	17371	52257.5
ENSMUSG00000055884	ENSMUST00000058889	Fancm	4939	79851.5	299884
ENSMUSG00000028796	ENSMUST00000030588	Phc2	2774	60360	125964
ENSMUSG00000029501	ENSMUST00000031474	Ankle2	9637	105610	143046
ENSMUSG00000030220	ENSMUST00000032344	Arhgdib	5843	29976	29728.5
ENSMUSG00000038311	ENSMUST00000090537	2410017I17Rik	26386	18448.5	26806.5
ENSMUSG00000029068	ENSMUST00000139066	Ccnl2	NA	NA	NA
ENSMUSG00000020334	ENSMUST00000020586	Slc22a4	5628	24111.5	82325
ENSMUSG00000047205	ENSMUST00000055931	Dusp18	17149.5	184399	28058.5
ENSMUSG00000027419	ENSMUST00000028905	Pcsk2	16611.5	122752	94466
ENSMUSG00000000958	ENSMUST00000000984	Slc7a7	12600.5	16932	76079.5
ENSMUSG00000027937	ENSMUST00000029546	Jtb	17793.5	14793.5	21819.5
ENSMUSG00000025017	ENSMUST00000059672	Pik3ap1	4982.5	3883	120236
ENSMUSG00000032051	ENSMUST00000034552	Fdx1	3887.5	11370	28028.5
ENSMUSG00000020023	ENSMUST00000065060	Tmcc3	8343	194626	70726
ENSMUSG00000078926	ENSMUST00000109244	Cdc20b	NA	NA	77079
ENSMUSG00000070815	ENSMUST00000094827	Vmn1r87	NA	NA	44179
ENSMUSG00000027517	ENSMUST00000119453	Ankrd60	1172	5084.5	47210.5
ENSMUSG00000038709	ENSMUST00000102897	Txndc8	842.5	6989.5	22830
ENSMUSG00000070697	ENSMUST00000090413	Utp3	6463.5	2992	69470
ENSMUSG00000073551	ENSMUST00000097557	Spink13	15287	9589.5	14588
ENSMUSG00000067158	ENSMUST00000087050	Col4a4	17339.5	28447.5	248856
ENSMUSG00000045528	ENSMUST00000062535	Olfr891	NA	NA	47343.5
ENSMUSG00000006585	ENSMUST00000006760	Cdt1	2026.5	23510	82657
ENSMUSG00000022306	ENSMUST00000053467	Zfpm2	24826	50517	170725
ENSMUSG00000015488	ENSMUST00000114007	5930434B04Rik	3062	104750	25502
ENSMUSG00000021068	ENSMUST00000085314	Nin	NA	164477	312377
ENSMUSG00000066595	ENSMUST00000085635	Mfsd7b	4749.5	114658	83311.5
ENSMUSG00000034845	ENSMUST00000048452	Plvap	2605.5	31925.5	64882.5
ENSMUSG00000054400	ENSMUST00000098464	Cklf	4238	70311.5	14479.5
ENSMUSG00000046020	ENSMUST00000049863	Pofut1	2674	216195	58462
ENSMUSG00000059077	ENSMUST00000079793	Pth	6351	12020.5	17177
ENSMUSG00000004668	ENSMUST00000042740	Abca13	1173	43760	748716
ENSMUSG00000031381	ENSMUST00000151911	Piga	NA	NA	NA
ENSMUSG00000049152	ENSMUST00000072403	Ugt3a2	7181.5	30470	77975
ENSMUSG00000039748	ENSMUST00000039725	Exo1	7957.5	140128	124239
ENSMUSG00000060105	ENSMUST00000075595	Olfr504	NA	NA	47563.5
ENSMUSG00000053040	ENSMUST00000169282	Aph1c	6336	213307	38609.5
ENSMUSG00000030219	ENSMUST00000162243	Erp27	NA	NA	NA
ENSMUSG00000074457	ENSMUST00000098911	S100a16	9341	27934	18455.5
ENSMUSG00000049530	ENSMUST00000053250	Clrn2	2970	9179.5	34626.5
ENSMUSG00000046942	ENSMUST00000052283	Mageb16	15104	22688	54053
ENSMUSG00000020914	ENSMUST00000068031	Top2a	6097.5	25359.5	226630
ENSMUSG00000074968	ENSMUST00000099623	Ano3	40657	145854	145915
ENSMUSG00000070304	ENSMUST00000170998	Scn2b	7370	186596	32007
ENSMUSG00000022884	ENSMUST00000077605	Eif4a2	1642.5	78784	53896.5
ENSMUSG00000021493	ENSMUST00000153230	Pdlim7	NA	NA	NA
ENSMUSG00000062542	ENSMUST00000073459	Syt9	10457.5	105409	72957
ENSMUSG00000022041	ENSMUST00000022620	Chrna2	5720	92657	76162.5
ENSMUSG00000016283	ENSMUST00000016427	H2-M2	1083	30247.5	45219.5
ENSMUSG00000022012	ENSMUST00000022589	Enox1	34239	22894.5	95317
ENSMUSG00000027188	ENSMUST00000028612	Pamr1	8880	25807.5	106976
ENSMUSG00000050796	ENSMUST00000052185	B3galt6	3063	107794	48266
ENSMUSG00000036768	ENSMUST00000040717	Kif15	2614.5	29801	205511
ENSMUSG00000032056	ENSMUST00000114431	Btg4	10541	17162	37213.5
ENSMUSG00000073633	ENSMUST00000151737	Fbxo36	NA	NA	NA
ENSMUSG00000046352	ENSMUST00000055698	Gjb2	12610	72803.5	33718.5
ENSMUSG00000020491	ENSMUST00000073924	2810021J22Rik	13442.5	97737.5	79984
ENSMUSG00000070803	ENSMUST00000094814	Cited4	11854	23211.5	27087.5
ENSMUSG00000015968	ENSMUST00000112249	Cacna1d	24468.5	105333	318416
ENSMUSG00000042289	ENSMUST00000154987	Hsd3b7	NA	NA	NA
ENSMUSG00000031730	ENSMUST00000133353	Dhodh	NA	174188	NA
ENSMUSG00000073139	ENSMUST00000101506	BC023829	8127.5	64165.5	48108.5
ENSMUSG00000013833	ENSMUST00000105378	Med16	1271	28522	128206
ENSMUSG00000041624	ENSMUST00000115733	Gucy1a2	22133.5	130702	108520
ENSMUSG00000025277	ENSMUST00000166497	Abhd6	4711	45028.5	50063.5
ENSMUSG00000039660	ENSMUST00000142669	D2Wsu81e	NA	NA	NA
ENSMUSG00000022770	ENSMUST00000100001	Dlg1	15439	77626.5	134321
ENSMUSG00000018102	ENSMUST00000018246	Hist1h2bc	1634.5	15922	18750.5
ENSMUSG00000026749	ENSMUST00000054234	Nek6	8835	131282	46548
ENSMUSG00000028556	ENSMUST00000030286	Dock7	4799	28994.5	316136
ENSMUSG00000031422	ENSMUST00000033797	Morf4l2	22716	33313.5	42805.5
ENSMUSG00000078622	ENSMUST00000002043	Ccdc47	10520.5	175313	71690
ENSMUSG00000024083	ENSMUST00000172818	Pja2	10269	119735	104900
ENSMUSG00000030990	ENSMUST00000120879	Pgap2	17369	51373	37358.5
ENSMUSG00000048038	ENSMUST00000057224	4932418E24Rik	8612	4813.5	141994
ENSMUSG00000074996	ENSMUST00000099657	Olfr199	196	NA	46131.5
ENSMUSG00000024091	ENSMUST00000024897	Vapa	12666.5	31543.5	37089
ENSMUSG00000021750	ENSMUST00000121887	Fam107a	23829	119680	21386.5
ENSMUSG00000078945	ENSMUST00000117913	Naip2	9056.5	14659	215039
ENSMUSG00000039997	ENSMUST00000042228	Ifi203	12495.5	105730	67825
ENSMUSG00000041708	ENSMUST00000109470	Mpped1	8986	104996	48493.5
ENSMUSG00000015217	ENSMUST00000114582	Hmgb3	13233	43300	29689.5
ENSMUSG00000041616	ENSMUST00000103230	Nppa	5533.5	14486.5	22674.5
ENSMUSG00000030000	ENSMUST00000032069	Add2	8259.5	38304	107335
ENSMUSG00000018574	ENSMUST00000102574	Acadvl	4130	5608.5	97341.5
ENSMUSG00000007837	ENSMUST00000107833	Prrg2	21320.5	27978	29523.5
ENSMUSG00000015461	ENSMUST00000015605	Atf6b	4379.5	18699.5	103745
ENSMUSG00000042699	ENSMUST00000042141	Dhx9	7410	15489.5	205568
ENSMUSG00000026659	ENSMUST00000170420	Dusp12	2474	69472.5	21047
ENSMUSG00000033350	ENSMUST00000036267	Chst2	43150	186896	78678.5
ENSMUSG00000072402	ENSMUST00000097163	Olfr775	NA	NA	46750.5
ENSMUSG00000029333	ENSMUST00000031276	Rasgef1b	10863	66890	70288
ENSMUSG00000022545	ENSMUST00000129049	Ercc4	NA	176854	77077
ENSMUSG00000035530	ENSMUST00000049385	Eif1	12094.5	36411.5	16906
ENSMUSG00000058194	ENSMUST00000071355	Olfr1126	NA	NA	47008.5
ENSMUSG00000047454	ENSMUST00000110388	Gphn	6084.5	42476	114656
ENSMUSG00000068115	ENSMUST00000109896	Ninl	8807.5	36111.5	206270
ENSMUSG00000032812	ENSMUST00000107010	Arap1	12227	28361.5	213687
ENSMUSG00000070504	ENSMUST00000094303	Fcrl6	4517.5	50221	39957.5
ENSMUSG00000032643	ENSMUST00000038684	Fhl3	7550.5	31832.5	43019
ENSMUSG00000021337	ENSMUST00000021770	Scgn	8919.5	19910	41101.5
ENSMUSG00000058510	ENSMUST00000074550	Olfr490	NA	NA	47052.5
ENSMUSG00000041681	ENSMUST00000041993	Iapp	4955	22732.5	13946
ENSMUSG00000035456	ENSMUST00000112959	Prdm8	12242	39937	101866
ENSMUSG00000045095	ENSMUST00000089317	Magi1	NA	138592	217656
ENSMUSG00000020472	ENSMUST00000013262	Zkscan17	37451	76590	86672
ENSMUSG00000030101	ENSMUST00000032191	Sumf1	1280	71781	55262.5
ENSMUSG00000029346	ENSMUST00000031289	Srrd	841.5	16933.5	37055
ENSMUSG00000034620	ENSMUST00000140299	Tmem5	14738	156670	66021.5
ENSMUSG00000044617	ENSMUST00000054287	Zbtb39	8333.5	180471	105686
ENSMUSG00000030994	ENSMUST00000172947	D7Ertd443e	6551	17418.5	102556
ENSMUSG00000022479	ENSMUST00000023119	Vdr	7625	145778	62714.5
ENSMUSG00000026344	ENSMUST00000159417	Lypd1	15984	282862	21105
ENSMUSG00000037962	ENSMUST00000036109	Fam101a	5974.5	46573	30380.5
ENSMUSG00000059031	ENSMUST00000081184	Olfr482	NA	NA	48355
ENSMUSG00000079478	ENSMUST00000160852	Sssca1	931.5	94732.5	29611
ENSMUSG00000038058	ENSMUST00000060655	Nod1	22959.5	49222.5	141440
ENSMUSG00000039065	ENSMUST00000160146	Fam173b	NA	NA	NA
ENSMUSG00000058709	ENSMUST00000080058	Egln2	17153.5	24638	62160
ENSMUSG00000038591	ENSMUST00000036737	Colec10	198	185994	41173
ENSMUSG00000018449	ENSMUST00000018593	Rpain	14559	7246	32604
ENSMUSG00000030653	ENSMUST00000163751	Pde2a	11166.5	57629.5	139366
ENSMUSG00000044040	ENSMUST00000061993	Olfr1497	NA	NA	46981.5
ENSMUSG00000029096	ENSMUST00000087629	Htra3	21522	45367	68192
ENSMUSG00000028958	ENSMUST00000115033	Tmub1	19934	22582	36497
ENSMUSG00000004947	ENSMUST00000142041	Dtx2	NA	NA	NA
ENSMUSG00000031922	ENSMUST00000034398	Cep57	10229.5	40404.5	74183.5
ENSMUSG00000003974	ENSMUST00000004076	Grm3	17971	26394	130710
ENSMUSG00000024940	ENSMUST00000081496	Ltbp3	48835	21791	185698
ENSMUSG00000006818	ENSMUST00000007012	Sod2	10222.5	146677	33029.5
ENSMUSG00000028101	ENSMUST00000064900	Pias3	4395.5	47354.5	93395.5
ENSMUSG00000007457	ENSMUST00000007601	2310003L06Rik	5825	NA	73544.5
ENSMUSG00000025223	ENSMUST00000056931	Ldb1	32016	25592.5	55639
ENSMUSG00000006307	ENSMUST00000006470	Wbp7	NA	15049.5	403301
ENSMUSG00000000131	ENSMUST00000170675	Xpo6	NA	NA	NA
ENSMUSG00000058454	ENSMUST00000073878	Dhcr7	25071.5	44236	70182
ENSMUSG00000029587	ENSMUST00000032591	Zfp12	12534	146277	101702
ENSMUSG00000039536	ENSMUST00000142481	Stau1	NA	NA	NA
ENSMUSG00000073184	ENSMUST00000101568	Gm10479	NA	NA	15690
ENSMUSG00000068748	ENSMUST00000090568	Ptprz1	16138.5	40019	343626
ENSMUSG00000047443	ENSMUST00000086861	Fam132b	2517.5	86086	50523.5
ENSMUSG00000015120	ENSMUST00000172868	Ube2i	27537	93550.5	15118
ENSMUSG00000050732	ENSMUST00000142613	Vamp8	NA	NA	NA
ENSMUSG00000021263	ENSMUST00000167978	Degs2	3154	111828	42653.5
ENSMUSG00000020580	ENSMUST00000020904	Rock2	10427	180414	205636
ENSMUSG00000031351	ENSMUST00000164800	Zfp185	11114.5	92968.5	72174.5
ENSMUSG00000021559	ENSMUST00000077453	Dapk1	13457	65456	212170
ENSMUSG00000038650	ENSMUST00000106033	Rnh1	13829	7438	67753.5
ENSMUSG00000030138	ENSMUST00000032237	Bms1	8070.5	13291	190176
ENSMUSG00000042359	ENSMUST00000111929	Osbpl6	35159	231522	142247
ENSMUSG00000034402	ENSMUST00000042299	Kcnh5	39698	14440	146760
ENSMUSG00000035891	ENSMUST00000044332	Cerk	24411.5	120240	78803
ENSMUSG00000040113	ENSMUST00000159679	Mettl11b	8763.5	37711	42178
ENSMUSG00000066749	ENSMUST00000086063	Olfr877	NA	NA	46578
ENSMUSG00000055723	ENSMUST00000069449	Rras2	13714	68560.5	30348.5
ENSMUSG00000044222	ENSMUST00000060587	Defb13	1437.5	11323	9665.5
ENSMUSG00000022102	ENSMUST00000022698	Dok2	6566	20923	61161.5
ENSMUSG00000063060	ENSMUST00000079652	Sox7	4030	102916	56460.5
ENSMUSG00000050088	ENSMUST00000164837	1600012H06Rik	9927.5	87557	27577
ENSMUSG00000035352	ENSMUST00000000194	Ccl12	2737.5	8304.5	15581.5
ENSMUSG00000037318	ENSMUST00000161403	Traf3ip3	NA	NA	NA
ENSMUSG00000064272	ENSMUST00000077985	Gpbar1	2476	1725.5	49027
ENSMUSG00000015879	ENSMUST00000016023	Fam184b	12889	51112.5	139224
ENSMUSG00000036779	ENSMUST00000119033	Papd5	6605	121614	100906
ENSMUSG00000034875	ENSMUST00000040962	Nudt19	24692	35897	53080
ENSMUSG00000032601	ENSMUST00000035220	Prkar2a	15408	124859	59713.5
ENSMUSG00000047203	ENSMUST00000058039	Vmn1r54	NA	NA	47099
ENSMUSG00000049728	ENSMUST00000054415	Zfp668	39785	48607.5	91847
ENSMUSG00000073900	ENSMUST00000098141	Olfr704	NA	NA	47099
ENSMUSG00000026185	ENSMUST00000027377	Igfbp5	37007.5	219970	40250
ENSMUSG00000028684	ENSMUST00000030446	Urod	3108.5	15985	54564
ENSMUSG00000027893	ENSMUST00000029490	Ahcyl1	13918.5	98679.5	78754.5
ENSMUSG00000075203	ENSMUST00000099909	Olfr1040	NA	NA	46861
ENSMUSG00000029151	ENSMUST00000031037	Slc30a3	12726	32937	57783.5
ENSMUSG00000028392	ENSMUST00000107449	Bspry	1971	34941.5	70197
ENSMUSG00000017400	ENSMUST00000017544	Stac2	23704	66475.5	60540.5
ENSMUSG00000030159	ENSMUST00000133061	Clec1b	NA	NA	NA
ENSMUSG00000048387	ENSMUST00000057021	Osr1	16521.5	43191	39599.5
ENSMUSG00000017978	ENSMUST00000163871	Cadps2	8030.5	35080.5	193438
ENSMUSG00000027620	ENSMUST00000109587	Rbm39	18022.5	42348	78715.5
ENSMUSG00000030606	ENSMUST00000032827	Hapln3	7963.5	102798	53390
ENSMUSG00000004961	ENSMUST00000065957	Syt5	12632	16384	57301.5
ENSMUSG00000066880	ENSMUST00000119003	Zfp617	5832	55625	82993
ENSMUSG00000027908	ENSMUST00000029516	Tchhl1	3771	3633.5	94409.5
ENSMUSG00000040420	ENSMUST00000164787	Cdh18	18359.5	NA	117376
ENSMUSG00000044337	ENSMUST00000065587	Cxcr7	6606	91250	54009.5
ENSMUSG00000061080	ENSMUST00000099761	Lsamp	16783	368790	50226.5
ENSMUSG00000061614	ENSMUST00000071259	Olfr845	146.5	NA	46691.5
ENSMUSG00000022738	ENSMUST00000012279	Gsc2	844.5	24857.5	31798.5
ENSMUSG00000013974	ENSMUST00000014118	1810033B17Rik	981	27744	27260
ENSMUSG00000024241	ENSMUST00000068714	Sos1	26107	219980	195840
ENSMUSG00000026727	ENSMUST00000129257	Rsu1	NA	NA	NA
ENSMUSG00000038811	ENSMUST00000036088	Gngt2	61717.5	6235	10332
ENSMUSG00000032905	ENSMUST00000035648	Atg12	1629.5	100852	21051
ENSMUSG00000033491	ENSMUST00000036426	Prss35	9621.5	54558	60673
ENSMUSG00000031684	ENSMUST00000034111	Slc10a7	11855	117404	50714.5
ENSMUSG00000027001	ENSMUST00000151204	Dusp19	NA	NA	NA
ENSMUSG00000028333	ENSMUST00000102926	Anp32b	19431	24993.5	40309.5
ENSMUSG00000074811	ENSMUST00000099393	Hps6	7308	6423	119451
ENSMUSG00000073764	ENSMUST00000097905	Gm12888	1190	39531.5	17855
ENSMUSG00000059934	ENSMUST00000177523	Prh1	1627.5	4446	42759
ENSMUSG00000068646	ENSMUST00000090329	Olfr1279	NA	NA	46863
ENSMUSG00000037594	ENSMUST00000037014	BC022687	20457	26533.5	47712
ENSMUSG00000056394	ENSMUST00000148471	Lig1	12661	NA	101644
ENSMUSG00000054892	ENSMUST00000169534	Txk	7649	29206.5	78327
ENSMUSG00000023951	ENSMUST00000071648	Vegfa	23667.5	92494.5	54505.5
ENSMUSG00000026781	ENSMUST00000114529	Acbd5	9763	99020.5	75542
ENSMUSG00000022305	ENSMUST00000110305	Lrp12	15376	70282	124617
ENSMUSG00000006050	ENSMUST00000173875	Sra1	43984	38364.5	34482.5
ENSMUSG00000022594	ENSMUST00000023259	Lynx1	11185	166730	17393.5
ENSMUSG00000059112	ENSMUST00000111507	Olfr1263	2021.5	3353.5	45770.5
ENSMUSG00000045109	ENSMUST00000055121	Krtap4-7	2670	20756.5	25144.5
ENSMUSG00000022519	ENSMUST00000023161	Srl	1093	111342	134840
ENSMUSG00000029166	ENSMUST00000146459	Mapre3	NA	NA	NA
ENSMUSG00000041598	ENSMUST00000106616	Cdc42ep4	34153.5	82411	51764
ENSMUSG00000022754	ENSMUST00000023435	Tmem45a	17655.5	75585	40785
ENSMUSG00000033364	ENSMUST00000044260	Usp37	18524.5	192772	145375
ENSMUSG00000079429	ENSMUST00000061013	Heatr7b1	11056.5	111836	249061
ENSMUSG00000074456	ENSMUST00000098909	4930467E23Rik	NA	NA	52073.5
ENSMUSG00000067716	ENSMUST00000088296	Gm7275	NA	NA	36767
ENSMUSG00000033439	ENSMUST00000041524	Ccdc76	80956.5	15868.5	71430
ENSMUSG00000002210	ENSMUST00000002280	1500002O20Rik	13814.5	19713	77143.5
ENSMUSG00000029390	ENSMUST00000060226	Tmed2	8209.5	64720.5	29908
ENSMUSG00000019188	ENSMUST00000125366	H13	5992.5	194999	56264.5
ENSMUSG00000022759	ENSMUST00000100123	4930451C15Rik	1774	50422.5	58147
ENSMUSG00000003528	ENSMUST00000003622	Slc25a1	6914	29884	46181
ENSMUSG00000024462	ENSMUST00000025338	Gabbr1	15950	101312	142574
ENSMUSG00000058385	ENSMUST00000079251	Hist1h2bg	1869.5	9938	18755.5
ENSMUSG00000040564	ENSMUST00000108451	Apoc1	6321	4535	13184.5
ENSMUSG00000016637	ENSMUST00000016781	Ift27	15157	7170.5	27731.5
ENSMUSG00000007646	ENSMUST00000067692	Rad51c	5031	136100	54487.5
ENSMUSG00000039193	ENSMUST00000052124	Nlrc4	10693	27054.5	152072
ENSMUSG00000020260	ENSMUST00000020493	Pofut2	1128.5	44796	63697
ENSMUSG00000021594	ENSMUST00000091514	Srd5a1	9659.5	83257.5	38060
ENSMUSG00000035776	ENSMUST00000037391	Cd99l2	12923.5	130020	35227
ENSMUSG00000003053	ENSMUST00000177087	Cyp2c29	2183	119806	18028.5
ENSMUSG00000027737	ENSMUST00000029297	Slc7a11	17439	365738	74863.5
ENSMUSG00000041134	ENSMUST00000114174	Cyyr1	15266.5	230946	24643
ENSMUSG00000049737	ENSMUST00000055615	Olfr1361	NA	NA	47353
ENSMUSG00000025091	ENSMUST00000026081	Pnliprp2	3280	2588	71641.5
ENSMUSG00000026435	ENSMUST00000027695	Slc45a3	21799	61246.5	82326
ENSMUSG00000027496	ENSMUST00000109139	Aurka	5770.5	29766	58681
ENSMUSG00000002768	ENSMUST00000002845	Mea1	3932	11627.5	25841.5
ENSMUSG00000055373	ENSMUST00000084770	Fut9	32325.5	516460	53536
ENSMUSG00000075267	ENSMUST00000099986	Dfnb59	7407.5	533.5	52426.5
ENSMUSG00000017176	ENSMUST00000107398	Nt5c3l	11953	29954.5	38825
ENSMUSG00000074215	ENSMUST00000098592	Gm10643	32281	28992.5	16591
ENSMUSG00000020917	ENSMUST00000107389	Acly	11277.5	44227.5	163331
ENSMUSG00000062237	ENSMUST00000071294	Olfr743	NA	NA	46558
ENSMUSG00000034614	ENSMUST00000045153	Pik3ip1	26426	61607	39203.5
ENSMUSG00000049573	ENSMUST00000063168	Olfr780	2783	1478	46691.5
ENSMUSG00000033579	ENSMUST00000038475	Fa2h	3548	64414.5	55373.5
ENSMUSG00000021774	ENSMUST00000161580	Ube2e1	NA	NA	NA
ENSMUSG00000043441	ENSMUST00000058535	Gpr149	28001	72466.5	108850
ENSMUSG00000058246	ENSMUST00000060609	Gm10037	NA	NA	15570.5
ENSMUSG00000060002	ENSMUST00000117440	Chpt1	10647	169831	60606.5
ENSMUSG00000036966	ENSMUST00000139279	Spryd3	NA	NA	NA
ENSMUSG00000035245	ENSMUST00000054344	A130022J15Rik	39753	101046	78419
ENSMUSG00000036168	ENSMUST00000092215	Ccdc38	9485	87915	83455
ENSMUSG00000032318	ENSMUST00000034869	Isl2	6581.5	31707.5	53286
ENSMUSG00000050854	ENSMUST00000060214	Tmem125	28294	31744.5	32231.5
ENSMUSG00000021660	ENSMUST00000022163	Btf3	10685.5	12877.5	30304.5
ENSMUSG00000039176	ENSMUST00000073889	Polg	22328.5	57968	180410
ENSMUSG00000020949	ENSMUST00000021332	Fkbp3	1072	12404	33326.5
ENSMUSG00000003872	ENSMUST00000003971	Lin7b	1234.5	4285	30772
ENSMUSG00000018263	ENSMUST00000018407	Tbx5	32205.5	85751.5	76926.5
ENSMUSG00000034675	ENSMUST00000021950	Dbn1	8067.5	39457	104614
ENSMUSG00000024227	ENSMUST00000025064	2610034M16Rik	9309.5	13403	183656
ENSMUSG00000031077	ENSMUST00000033394	Fadd	3647	159256	30463
ENSMUSG00000034685	ENSMUST00000049057	Fam171a2	8187.5	23735	121858
ENSMUSG00000056073	ENSMUST00000105487	Grik2	21038.5	81720	135066
ENSMUSG00000034413	ENSMUST00000053020	Neurl1b	NA	225232	80989.5
ENSMUSG00000073805	ENSMUST00000171394	Fam196a	35704	123073	69709.5
ENSMUSG00000042050	ENSMUST00000039349	Wdr60	7891	28075.5	147957
ENSMUSG00000031299	ENSMUST00000033662	Pdha1	4994.5	78047	57950.5
ENSMUSG00000028150	ENSMUST00000029795	Rorc	4849	24114.5	76616.5
ENSMUSG00000047787	ENSMUST00000113383	Flrt1	34122	155360	100014
ENSMUSG00000062608	ENSMUST00000075381	Olfr195	1125.5	2227.5	46058.5
ENSMUSG00000059303	ENSMUST00000074986	Olfr836	NA	51.5	47511
ENSMUSG00000043940	ENSMUST00000053177	Wdfy3	26844.5	158929	520380
ENSMUSG00000062712	ENSMUST00000080153	Olfr531	NA	NA	45415.5
ENSMUSG00000035785	ENSMUST00000041973	Cmtm2b	5819	5653	31309.5
ENSMUSG00000021266	ENSMUST00000160477	Wars	6456.5	129970	5920
ENSMUSG00000058620	ENSMUST00000104934	Adra2b	18364	113912	66675.5
ENSMUSG00000066910	ENSMUST00000086492	Olfr834	NA	NA	46694.5
ENSMUSG00000029672	ENSMUST00000165576	Fam3c	10459.5	95910.5	33791
ENSMUSG00000039050	ENSMUST00000040668	Osbpl2	12844.5	53920.5	71838.5
ENSMUSG00000024843	ENSMUST00000125859	Chka	NA	NA	NA
ENSMUSG00000009073	ENSMUST00000109910	Nf2	27164.5	117822	88322.5
ENSMUSG00000052384	ENSMUST00000143682	Lrrc33	63923	10296.5	103069
ENSMUSG00000071158	ENSMUST00000118532	Gm156	5280.5	67251	26864.5
ENSMUSG00000054309	ENSMUST00000067284	Cpsf3	9805	15265.5	101552
ENSMUSG00000040314	ENSMUST00000015583	Ctsg	6809	3892	38814
ENSMUSG00000049653	ENSMUST00000074173	Spatc1	4103.5	3914.5	71291.5
ENSMUSG00000058145	ENSMUST00000098382	Adamts17	5010.5	126532	166266
ENSMUSG00000020015	ENSMUST00000069965	Cdk17	17440	85476.5	77687
ENSMUSG00000060534	ENSMUST00000114943	Dcc	30798.5	12461	214848
ENSMUSG00000087153	ENSMUST00000127799	Gm6483	22230	180500	23866.5
ENSMUSG00000016308	ENSMUST00000016452	Ube2a	6333	53435.5	22709.5
ENSMUSG00000033597	ENSMUST00000024958	Caskin1	9177.5	83541.5	211909
ENSMUSG00000089857	ENSMUST00000110002	Zfp882	6343	67143	82516
ENSMUSG00000026662	ENSMUST00000027973	Sephs1	18616	186704	58234.5
ENSMUSG00000029651	ENSMUST00000085558	Mtus2	46188.5	126035	200250
ENSMUSG00000037347	ENSMUST00000044138	Chst7	7696	29473.5	71818.5
ENSMUSG00000067773	ENSMUST00000088463	Defb41	2880	10913	9368.5
ENSMUSG00000021301	ENSMUST00000110516	Hecw1	21403	209112	237902
ENSMUSG00000024737	ENSMUST00000138263	Slc15a3	NA	NA	NA
ENSMUSG00000039934	ENSMUST00000036031	Pion	4717	53204	127590
ENSMUSG00000005886	ENSMUST00000081713	Ncoa2	16507.5	181473	206338
ENSMUSG00000018238	ENSMUST00000018382	Gdf9	5302.5	17817	65614
ENSMUSG00000005069	ENSMUST00000112532	Pex5	3702.5	57153.5	94832
ENSMUSG00000015961	ENSMUST00000016105	Adss	5810.5	63788.5	67821.5
ENSMUSG00000020042	ENSMUST00000105307	Btbd11	25425.5	96427.5	164482
ENSMUSG00000022112	ENSMUST00000176912	Gpc5	7755.5	36866	95797
ENSMUSG00000056426	ENSMUST00000070514	Nat3	11711	14084	43231.5
ENSMUSG00000018882	ENSMUST00000019026	Mrpl45	7820	66989	45538.5
ENSMUSG00000027882	ENSMUST00000102621	Stxbp3a	2114.5	29682.5	87949.5
ENSMUSG00000073977	ENSMUST00000098227	Olfr549	NA	NA	47276.5
ENSMUSG00000029571	ENSMUST00000031556	Tmem106b	11391.5	245610	40995
ENSMUSG00000073791	ENSMUST00000097959	Efcab7	NA	NA	69242.5
ENSMUSG00000073928	ENSMUST00000098176	Olfr651	1819.5	4471	46877
ENSMUSG00000024736	ENSMUST00000120524	Tmem132a	7482	83003.5	101981
ENSMUSG00000073610	ENSMUST00000097634	Gm10549	NA	NA	22141
ENSMUSG00000039396	ENSMUST00000130656	Neil3	NA	NA	NA
ENSMUSG00000022781	ENSMUST00000023467	Pak2	13661	193334	77827.5
ENSMUSG00000037933	ENSMUST00000048544	Bicd2	5984	182054	125866
ENSMUSG00000028373	ENSMUST00000068214	Astn2	12389.5	32274.5	200572
ENSMUSG00000057650	ENSMUST00000076186	Krtap16-1	694	8183.5	21108
ENSMUSG00000025701	ENSMUST00000167447	Alox5	NA	NA	NA
ENSMUSG00000028747	ENSMUST00000105802	Htr6	34963	15440	65477.5
ENSMUSG00000075402	ENSMUST00000100179	Krt76	3040.5	23160	87990.5
ENSMUSG00000057123	ENSMUST00000072600	Gja5	5062.5	95721.5	53256.5
ENSMUSG00000053841	ENSMUST00000142577	Txlna	NA	NA	NA
ENSMUSG00000054690	ENSMUST00000128985	Emcn	NA	NA	NA
ENSMUSG00000044824	ENSMUST00000058750	Olfr545	NA	NA	47174.5
ENSMUSG00000053088	ENSMUST00000086210	Vmn2r54	NA	NA	119994
ENSMUSG00000026457	ENSMUST00000112237	Adipor1	30946	83773	55887
ENSMUSG00000035032	ENSMUST00000038648	Nek11	23159	25115.5	93243.5
ENSMUSG00000010025	ENSMUST00000074127	Aldh3a2	8852.5	72209.5	71979.5
ENSMUSG00000062540	ENSMUST00000076281	Zfp781	NA	NA	36180
ENSMUSG00000027416	ENSMUST00000028902	Otor	1322.5	26604.5	19161.5
ENSMUSG00000029321	ENSMUST00000031263	Slc10a6	8495.5	41183.5	55563
ENSMUSG00000054428	ENSMUST00000145795	Atpif1	NA	NA	NA
ENSMUSG00000022019	ENSMUST00000169504	Tdrd3	8435.5	147307	106146
ENSMUSG00000079701	ENSMUST00000089374	Ssxb3	6251	9184.5	25331.5
ENSMUSG00000047545	ENSMUST00000051346	Olfr629	4234	4638.5	46967.5
ENSMUSG00000010376	ENSMUST00000010520	Nedd8	4615	13027	12119
ENSMUSG00000028197	ENSMUST00000029848	Col24a1	31553	64860.5	256515
ENSMUSG00000029368	ENSMUST00000031314	Alb	2279	8419	90364.5
ENSMUSG00000037373	ENSMUST00000079746	Ctbp1	7414.5	38533.5	65463
ENSMUSG00000030544	ENSMUST00000032760	Mesp1	12908.5	13946	36100
ENSMUSG00000073295	ENSMUST00000103007	Nudt11	22557	103652	24352.5
ENSMUSG00000089704	ENSMUST00000034458	Galnt2	6687	112067	84488.5
ENSMUSG00000029482	ENSMUST00000031445	Aacs	8048.5	52483.5	99691.5
ENSMUSG00000049562	ENSMUST00000096318	Gm962	18966	3820.5	130156
ENSMUSG00000020697	ENSMUST00000021039	Lig3	7208	136853	150595
ENSMUSG00000044340	ENSMUST00000061047	Phlpp1	12423	45229	250071
ENSMUSG00000038760	ENSMUST00000038856	Trhr	17237.5	121306	58633
ENSMUSG00000074156	ENSMUST00000145041	Ces1h	1258.5	8960.5	45378
ENSMUSG00000047976	ENSMUST00000055168	Kcna1	102496	268122	73624
ENSMUSG00000056716	ENSMUST00000071008	Gm5420	8184.5	85317.5	16056
ENSMUSG00000021709	ENSMUST00000022222	Erbb2ip	16052	95045	204360
ENSMUSG00000017868	ENSMUST00000117123	Sgk2	47874.5	52093	50283.5
ENSMUSG00000037446	ENSMUST00000140250	Tulp1	NA	NA	NA
ENSMUSG00000029638	ENSMUST00000064285	Glcci1	14135.5	213342	79848.5
ENSMUSG00000025597	ENSMUST00000040504	Klhl4	4503.5	66568.5	106573
ENSMUSG00000029707	ENSMUST00000031719	Fscn3	11232.5	8791	74098.5
ENSMUSG00000040441	ENSMUST00000095270	Slc26a10	2356	5514	101728
ENSMUSG00000039850	ENSMUST00000106245	A730011L01Rik	17180	198200	37882
ENSMUSG00000021749	ENSMUST00000022269	Oit1	12319	16243.5	33202
ENSMUSG00000057280	ENSMUST00000098057	Musk	7479	29205	132631
ENSMUSG00000079652	ENSMUST00000115286	Fam71f2	6124	8040	44217
ENSMUSG00000066058	ENSMUST00000094823	Cldn19	3171	171575	31488
ENSMUSG00000034071	ENSMUST00000080348	Zfp551	13051.5	11755.5	103308
ENSMUSG00000064121	ENSMUST00000078209	Olfr96	1773	3616.5	46831
ENSMUSG00000022131	ENSMUST00000022728	Gpr180	3239	73688.5	65586
ENSMUSG00000033508	ENSMUST00000043400	Asprv1	NA	25228.5	50400
ENSMUSG00000038765	ENSMUST00000041730	Lmx1b	NA	181582	55176.5
ENSMUSG00000031007	ENSMUST00000033313	Atp6ap2	4709.5	58473	52212.5
ENSMUSG00000027397	ENSMUST00000028880	Slc20a1	24778.5	38268.5	101360
ENSMUSG00000018377	ENSMUST00000018521	Vezf1	6012	144053	76895.5
ENSMUSG00000057564	ENSMUST00000111542	Olfr1508	28621	17537	46359.5
ENSMUSG00000073700	ENSMUST00000097773	Klhl21	6899	101674	88542
ENSMUSG00000048236	ENSMUST00000106755	Ovch2	1433.5	4657	90559
ENSMUSG00000044292	ENSMUST00000057161	Olfr978	NA	NA	46478
ENSMUSG00000006519	ENSMUST00000017604	Cyba	3603.5	5266	28593.5
ENSMUSG00000024966	ENSMUST00000025918	Stip1	6794	19971.5	80401
ENSMUSG00000050545	ENSMUST00000053458	A830093I24Rik	19046	89669.5	34542.5
ENSMUSG00000024014	ENSMUST00000024811	Pim1	3922	34563	58975
ENSMUSG00000056076	ENSMUST00000100507	Eif3b	2746	24708	118978
ENSMUSG00000038593	ENSMUST00000177148	Tctn1	NA	NA	NA
ENSMUSG00000071648	ENSMUST00000096242	Rom1	9031.5	14135.5	52225
ENSMUSG00000025405	ENSMUST00000026472	Inhbc	7321	37590.5	52373.5
ENSMUSG00000021338	ENSMUST00000072889	Lrrc16a	9661.5	33230	203690
ENSMUSG00000021518	ENSMUST00000021990	Ptdss1	33446	65744	70514
ENSMUSG00000022607	ENSMUST00000110036	Ptk2	15406	46819.5	156044
ENSMUSG00000015533	ENSMUST00000056117	Itga2	5337	28202.5	175030
ENSMUSG00000021044	ENSMUST00000166940	Adck1	9045.5	26105	78047
ENSMUSG00000039013	ENSMUST00000122423	Siglec5	6948	37538.5	84519
ENSMUSG00000025006	ENSMUST00000099467	Sorbs1	NA	NA	139212
ENSMUSG00000052861	ENSMUST00000064948	Dnahc6	4009.5	6743	614928
ENSMUSG00000030598	ENSMUST00000032818	Fbxo17	21473.5	32723	42534.5
ENSMUSG00000078713	ENSMUST00000107809	Tomm5	245.5	20703	15593.5
ENSMUSG00000027792	ENSMUST00000029367	Bche	14299.5	204052	89726
ENSMUSG00000041794	ENSMUST00000048121	Myrip	14712	100922	126698
ENSMUSG00000029676	ENSMUST00000115329	Pot1a	19015	63303	80079.5
ENSMUSG00000004988	ENSMUST00000005114	Fxyd4	46133	NA	13217.5
ENSMUSG00000070797	ENSMUST00000094794	Psg27	8804.5	16793.5	70539.5
ENSMUSG00000074577	ENSMUST00000099073	Fam65c	5219	32477.5	139010
ENSMUSG00000031951	ENSMUST00000034429	Tmem231	1235.5	94805	46918
ENSMUSG00000027465	ENSMUST00000140482	Tbc1d20	NA	NA	NA
ENSMUSG00000046150	ENSMUST00000055099	Olfr918	NA	NA	48669
ENSMUSG00000051965	ENSMUST00000063563	Nanos2	4017.5	46955.5	20285.5
ENSMUSG00000021932	ENSMUST00000156608	Rnaseh2b	NA	NA	NA
ENSMUSG00000079511	ENSMUST00000101253	Ccdc142	3295.5	67041.5	109582
ENSMUSG00000020185	ENSMUST00000073781	E2f7	10456	126441	134016
ENSMUSG00000057351	ENSMUST00000078761	Olfr347	195	NA	46686.5
ENSMUSG00000029004	ENSMUST00000115128	Mll5	25812	59094	277074
ENSMUSG00000044562	ENSMUST00000057927	Rasip1	5255.5	10324.5	142483
ENSMUSG00000057469	ENSMUST00000020908	E2f6	11949.5	67388.5	40416.5
ENSMUSG00000035349	ENSMUST00000021384	Mia2	49.5	3686	76749
ENSMUSG00000006649	ENSMUST00000006825	Nphs1	20566.5	20692	186238
ENSMUSG00000044288	ENSMUST00000057188	Cnr1	29032.5	188508	70414
ENSMUSG00000025558	ENSMUST00000040700	Dock9	5162	72590	313442
ENSMUSG00000017631	ENSMUST00000072740	Abr	21964	117420	127414
ENSMUSG00000060261	ENSMUST00000059042	Gtf2i	18862.5	53252.5	148022
ENSMUSG00000004317	ENSMUST00000004428	Clcn5	11353	293674	111074
ENSMUSG00000039059	ENSMUST00000056480	Hrh3	16623.5	51077.5	66193
ENSMUSG00000045996	ENSMUST00000057177	Polr2k	4092.5	11764	14805
ENSMUSG00000053852	ENSMUST00000153784	Gpr112	396	4921.5	457335
ENSMUSG00000071083	ENSMUST00000095282	Gm10311	NA	NA	19138.5
ENSMUSG00000044452	ENSMUST00000061586	Zfp507	12238.5	179148	139472
ENSMUSG00000079707	ENSMUST00000040746	Tcte3	7973	2778	28473
ENSMUSG00000001143	ENSMUST00000134594	Lman2l	NA	NA	NA
ENSMUSG00000053768	ENSMUST00000066379	Chchd3	8905	33966	33692
ENSMUSG00000052908	ENSMUST00000065024	Olfr699	NA	NA	47236.5
ENSMUSG00000074224	ENSMUST00000141713	4932431P20Rik	8366.5	9568.5	457528
ENSMUSG00000038533	ENSMUST00000109725	Cbfa2t2	5994	207183	88032
ENSMUSG00000041552	ENSMUST00000038665	Ptchd1	745.5	4274	132240
ENSMUSG00000059114	ENSMUST00000095527	Gm6772	NA	NA	68479
ENSMUSG00000005220	ENSMUST00000005352	Corin	2967	72458	165294
ENSMUSG00000021094	ENSMUST00000021512	Dhrs7	3295.5	10759.5	50292.5
ENSMUSG00000032815	ENSMUST00000035495	Fanca	1134.5	7042	213813
ENSMUSG00000022159	ENSMUST00000174585	Rab2b	NA	NA	NA
ENSMUSG00000031298	ENSMUST00000112408	Gpr64	5222	78436.5	149870
ENSMUSG00000015095	ENSMUST00000015239	Fbxw5	7853	25053	85185
ENSMUSG00000028756	ENSMUST00000030536	Pink1	4354	26874	86086.5
ENSMUSG00000023151	ENSMUST00000023917	Lrrc69	744.5	9059.5	51699
ENSMUSG00000059355	ENSMUST00000079764	BC056474	1691	16259.5	27855.5
ENSMUSG00000018169	ENSMUST00000018313	Mfng	10049.5	34428	47790
ENSMUSG00000015869	ENSMUST00000106391	Prpsap1	6463.5	27338	57236
ENSMUSG00000041775	ENSMUST00000119664	Mapk1ip1	49718	4196.5	39160
ENSMUSG00000032563	ENSMUST00000035177	Mrpl3	8978	15750.5	51757.5
ENSMUSG00000078762	ENSMUST00000019697	Haus5	3252	12898.5	91779
ENSMUSG00000019066	ENSMUST00000122211	Rab3d	12451	147274	32586
ENSMUSG00000006134	ENSMUST00000006293	Crkl	24239.5	122000	45106
ENSMUSG00000050213	ENSMUST00000052183	Snip1	3997.5	55258	56736
ENSMUSG00000076432	ENSMUST00000135088	Ywhaq	NA	63869.5	44984
ENSMUSG00000033216	ENSMUST00000165242	Eefsec	2941	42858.5	86528
ENSMUSG00000025381	ENSMUST00000026446	Cnpy2	16861	6218	27107.5
ENSMUSG00000042348	ENSMUST00000091201	Arl15	7171	129358	30417.5
ENSMUSG00000046101	ENSMUST00000140948	6030422M02Rik	979	105656	53427.5
ENSMUSG00000057503	ENSMUST00000078299	Olfr1459	4295	4542.5	45958
ENSMUSG00000018669	ENSMUST00000103152	Cdk5rap3	5270.5	31247.5	74598
ENSMUSG00000003308	ENSMUST00000164812	Keap1	80167.5	48048	92528.5
ENSMUSG00000043008	ENSMUST00000058839	Klhl6	1688	24350	91984
ENSMUSG00000031842	ENSMUST00000149272	Pde4c	NA	NA	NA
ENSMUSG00000062585	ENSMUST00000097843	Cnr2	13422	126360	51703
ENSMUSG00000036678	ENSMUST00000041208	Aaas	6975.5	1701	81270.5
ENSMUSG00000078129	ENSMUST00000104928	1700007I08Rik	17471	5235	51424.5
ENSMUSG00000053896	ENSMUST00000102713	4933409G03Rik	12534	2288	47373.5
ENSMUSG00000043698	ENSMUST00000102666	Olfr62	NA	48.5	47100
ENSMUSG00000021987	ENSMUST00000022563	Mtmr6	5444	91835.5	91755
ENSMUSG00000052698	ENSMUST00000040025	Tln2	9917	212988	376340
ENSMUSG00000074955	ENSMUST00000099608	Olfr1305	NA	NA	46779.5
ENSMUSG00000002032	ENSMUST00000132020	Tmem25	NA	NA	NA
ENSMUSG00000020128	ENSMUST00000006221	Vps54	5469.5	63463	145296
ENSMUSG00000031548	ENSMUST00000033952	Sfrp1	13916.5	155784	46624.5
ENSMUSG00000047120	ENSMUST00000060879	Olfr705	NA	NA	47225.5
ENSMUSG00000036244	ENSMUST00000040217	Tbc1d21	2152	2072	49987.5
ENSMUSG00000024301	ENSMUST00000078961	Kifc5b	8762.5	21411.5	99615.5
ENSMUSG00000032898	ENSMUST00000035579	Fbxo21	1521.5	98968	93022
ENSMUSG00000031323	ENSMUST00000033686	Dmrtc1a	2511.5	29361	29923
ENSMUSG00000068742	ENSMUST00000090559	Cry2	980	107842	87840.5
ENSMUSG00000034555	ENSMUST00000130247	Tex16	NA	26981.5	170914
ENSMUSG00000024122	ENSMUST00000102927	Pdpk1	6618.5	265402	83110
ENSMUSG00000018189	ENSMUST00000018333	Uchl5	6065.5	36721	48917
ENSMUSG00000048661	ENSMUST00000119944	Lemd3	291	98411	136012
ENSMUSG00000044067	ENSMUST00000057783	Gpr22	65936	91609.5	69915
ENSMUSG00000004070	ENSMUST00000004172	Hmox2	7142.5	31604.5	46787
ENSMUSG00000027261	ENSMUST00000028704	Hao1	1784	44555	55032.5
ENSMUSG00000024472	ENSMUST00000025350	Dcp2	6627	359355	62722.5
ENSMUSG00000053931	ENSMUST00000029773	Cnn3	11375.5	38772.5	48971.5
ENSMUSG00000062337	ENSMUST00000073636	Olfr117	NA	NA	47367
ENSMUSG00000025019	ENSMUST00000067795	Lcor	27187	147442	64282
ENSMUSG00000028869	ENSMUST00000030684	Gnl2	6862.5	1982	107842
ENSMUSG00000079309	ENSMUST00000112168	Olfr55	NA	NA	47102
ENSMUSG00000046714	ENSMUST00000054691	Foxc2	21946	39345.5	73170.5
ENSMUSG00000029314	ENSMUST00000112887	Agpat9	23212.5	63230.5	65112.5
ENSMUSG00000032477	ENSMUST00000094324	Cdc25a	20259.5	82666.5	76374.5
ENSMUSG00000035191	ENSMUST00000045215	Rfpl4	13973.5	26367	42810
ENSMUSG00000040209	ENSMUST00000041124	Zfp704	17959	583327	83858.5
ENSMUSG00000054940	ENSMUST00000057394	Olfr137	48.5	97	46725.5
ENSMUSG00000061686	ENSMUST00000075467	Olfr971	NA	NA	45982
ENSMUSG00000054160	ENSMUST00000067020	Nkx2-4	4917	27692	52408.5
ENSMUSG00000034660	ENSMUST00000037553	Galp	13067	1597	17495
ENSMUSG00000032010	ENSMUST00000034508	Usp2	11883.5	87502	91922
ENSMUSG00000000753	ENSMUST00000000769	Serpinf1	10506.5	18101.5	61987
ENSMUSG00000028218	ENSMUST00000126808	Fam92a	NA	NA	NA
ENSMUSG00000064044	ENSMUST00000076965	Olfr319	NA	NA	45715.5
ENSMUSG00000045946	ENSMUST00000056234	Gm9804	NA	NA	27684.5
ENSMUSG00000042200	ENSMUST00000035854	Cdrt4	4955.5	4065	26627
ENSMUSG00000066235	ENSMUST00000084743	C85492	12869.5	18115.5	86151.5
ENSMUSG00000070498	ENSMUST00000031446	Tmem132b	98	97	60205
ENSMUSG00000039198	ENSMUST00000036690	Ptchd3	2761	20632.5	134982
ENSMUSG00000024926	ENSMUST00000113641	Kat5	1025.5	19783.5	68470
ENSMUSG00000068114	ENSMUST00000089174	Ccdc134	7134	59784.5	34085
ENSMUSG00000048731	ENSMUST00000133257	Ggnbp1	182402	10501	54878.5
ENSMUSG00000031166	ENSMUST00000130832	Wdr13	NA	NA	NA
ENSMUSG00000000631	ENSMUST00000108375	Myo18a	10595.5	56747.5	303244
ENSMUSG00000074344	ENSMUST00000010279	Adora3	8277.5	5117.5	31172
ENSMUSG00000022878	ENSMUST00000023593	Adipoq	5650	21524	36784
ENSMUSG00000015222	ENSMUST00000114013	Mtap2	29217	8984.5	270752
ENSMUSG00000039164	ENSMUST00000048431	Naif1	97665	83508	48491
ENSMUSG00000017677	ENSMUST00000017821	Wsb1	13811.5	46292.5	62759
ENSMUSG00000085272	ENSMUST00000144863	Gm1078	2103.5	103356	50851.5
ENSMUSG00000025198	ENSMUST00000071698	Erlin1	9737	98376.5	51685.5
ENSMUSG00000027796	ENSMUST00000029371	Smad9	15769.5	186081	63882.5
ENSMUSG00000030074	ENSMUST00000032157	Gxylt2	5414	18970.5	66020.5
ENSMUSG00000056313	ENSMUST00000052622	1810011O10Rik	2460	47592	15831.5
ENSMUSG00000016526	ENSMUST00000016670	Dyrk3	3835	11569.5	86976.5
ENSMUSG00000070383	ENSMUST00000122224	Olfr389	22581	NA	46735.5
ENSMUSG00000030525	ENSMUST00000032738	Chrna7	2454	26391	74694.5
ENSMUSG00000014313	ENSMUST00000127999	Cox6c	NA	NA	NA
ENSMUSG00000075538	ENSMUST00000100426	Gm10855	23886	75320.5	26720
ENSMUSG00000006191	ENSMUST00000153086	Cdkal1	NA	NA	NA
ENSMUSG00000060187	ENSMUST00000073834	Lrrc10	4046	25766.5	40796.5
ENSMUSG00000038206	ENSMUST00000156840	Fbxo8	NA	NA	NA
ENSMUSG00000021782	ENSMUST00000090398	Dlg5	23148	80129.5	284451
ENSMUSG00000035713	ENSMUST00000139582	Usp35	NA	NA	NA
ENSMUSG00000015697	ENSMUST00000124638	Setdb1	NA	NA	NA
ENSMUSG00000048495	ENSMUST00000162686	1110034B05Rik	31576	12824.5	46926
ENSMUSG00000039828	ENSMUST00000045766	Wdr70	3258	5506.5	97441
ENSMUSG00000039960	ENSMUST00000045487	Rhou	834.5	127285	38743
ENSMUSG00000034902	ENSMUST00000045469	Pip5k1c	2661	109036	101823
ENSMUSG00000020400	ENSMUST00000102731	Tnip1	13773.5	37092	95705
ENSMUSG00000063446	ENSMUST00000076670	E130309F12Rik	18772.5	128240	48428
ENSMUSG00000026311	ENSMUST00000027538	Asb1	12211	233955	49970.5
ENSMUSG00000026918	ENSMUST00000028282	Brd3	17402	143147	107428
ENSMUSG00000064308	ENSMUST00000039846	2410137M14Rik	4692.5	13965.5	24208.5
ENSMUSG00000023942	ENSMUST00000163492	Slc29a1	18161	23355.5	68295.5
ENSMUSG00000073889	ENSMUST00000145445	Il11ra1	NA	NA	NA
ENSMUSG00000044813	ENSMUST00000061986	Shb	3449	32751	74472
ENSMUSG00000031952	ENSMUST00000034430	Chst5	4085.5	32893	58743
ENSMUSG00000031370	ENSMUST00000090840	Zrsr2	13427	156735	21295.5
ENSMUSG00000047085	ENSMUST00000058667	Lrrc4b	4026	25560	105060
ENSMUSG00000037361	ENSMUST00000046207	0610009D07Rik	9010	27560.5	18673
ENSMUSG00000038495	ENSMUST00000090785	Otud7b	20571.5	256004	124494
ENSMUSG00000029434	ENSMUST00000031388	Vps33a	1669	112757	88734.5
ENSMUSG00000027376	ENSMUST00000028855	Prom2	7246.5	106224	123989
ENSMUSG00000037370	ENSMUST00000105520	Enpp1	8188.5	193208	134544
ENSMUSG00000030020	ENSMUST00000113446	Prickle2	14142	249846	125269
ENSMUSG00000010592	ENSMUST00000010736	Dazl	9431	92200.5	44435.5
ENSMUSG00000028370	ENSMUST00000084501	Pappa	18068	286987	241068
ENSMUSG00000059832	ENSMUST00000072363	Kprp	3026.5	34546	97708
ENSMUSG00000058270	ENSMUST00000071449	Olfr25	4818.5	1446.5	46905
ENSMUSG00000041126	ENSMUST00000109737	H2afv	5112	56664	19246
ENSMUSG00000044328	ENSMUST00000060417	Trp53i13	6824.5	8224	57234
ENSMUSG00000024512	ENSMUST00000025390	2310002L13Rik	794	26769.5	24078
ENSMUSG00000041238	ENSMUST00000047322	Rbbp8	17937	36046.5	104672
ENSMUSG00000025410	ENSMUST00000026479	Dctn2	5594.5	15781.5	59603.5
ENSMUSG00000048482	ENSMUST00000053317	Bdnf	31516.5	141716	38206
ENSMUSG00000027523	ENSMUST00000087877	Gnas	151.5	65129.5	129738
ENSMUSG00000028064	ENSMUST00000029700	Sema4a	10940.5	34781.5	112932
ENSMUSG00000037426	ENSMUST00000087897	Depdc5	23204.5	156036	227146
ENSMUSG00000062426	ENSMUST00000077210	Olfr304	NA	NA	49875
ENSMUSG00000020790	ENSMUST00000155998	Ankfy1	928.5	223178	173605
ENSMUSG00000021440	ENSMUST00000021892	Cts7	10943	13650.5	49221
ENSMUSG00000090549	ENSMUST00000170447	Rpl28-ps4	NA	NA	19394.5
ENSMUSG00000068220	ENSMUST00000089377	Lgals1	3528.5	15877.5	20138
ENSMUSG00000026175	ENSMUST00000027366	Vil1	3567	28155	122587
ENSMUSG00000031706	ENSMUST00000005600	Rfx1	12512	50862	142660
ENSMUSG00000049482	ENSMUST00000151855	Ctu2	937.5	135690	60871.5
ENSMUSG00000021062	ENSMUST00000021459	Rab15	11630	112980	31508.5
ENSMUSG00000042724	ENSMUST00000035987	Map3k9	14542	351592	159583
ENSMUSG00000027569	ENSMUST00000130277	1600027N09Rik	NA	NA	NA
ENSMUSG00000044594	ENSMUST00000027567	Serpinb3a	1334.5	21364.5	57549
ENSMUSG00000001157	ENSMUST00000001185	Gmcl1	10529	57516.5	77842.5
ENSMUSG00000036463	ENSMUST00000043382	4930544G11Rik	10518	32193	28775
ENSMUSG00000036181	ENSMUST00000040914	Hist1h1c	2084	43638.5	31382.5
ENSMUSG00000033850	ENSMUST00000047870	Olfr1015	1946.5	1888	46688.5
ENSMUSG00000038615	ENSMUST00000081775	Nfe2l1	32805	87204	110021
ENSMUSG00000035711	ENSMUST00000047877	Dok3	1183	9223.5	65891.5
ENSMUSG00000001655	ENSMUST00000001700	Hoxc13	4192.5	68938.5	48661.5
ENSMUSG00000021484	ENSMUST00000021940	Lman2	9566	151001	53192.5
ENSMUSG00000070708	ENSMUST00000094653	Gtsf1l	14520.5	3695.5	22507
ENSMUSG00000032504	ENSMUST00000035086	Pdcd6ip	7500	158298	128999
ENSMUSG00000030801	ENSMUST00000033070	Myst1	739.5	8993.5	67946.5
ENSMUSG00000024645	ENSMUST00000025547	1700034H14Rik	11259.5	17521.5	36330.5
ENSMUSG00000081044	ENSMUST00000121565	AU015836	64758.5	68294.5	15330.5
ENSMUSG00000063052	ENSMUST00000072080	Lrrc40	3169	112207	89575.5
ENSMUSG00000068816	ENSMUST00000090709	Olfr152	NA	NA	47337.5
ENSMUSG00000027164	ENSMUST00000004949	Traf6	20049	207071	78761.5
ENSMUSG00000055610	ENSMUST00000069279	Olfr307	1129.5	2337.5	46937
ENSMUSG00000001785	ENSMUST00000001836	Pwp1	5530	47408	74423
ENSMUSG00000000869	ENSMUST00000150568	Il4	17964.5	5191	6827
ENSMUSG00000033027	ENSMUST00000170148	Klrc3	2417.5	1034.5	31802
ENSMUSG00000056863	ENSMUST00000080899	Olfr702	15454	3951.5	47542.5
ENSMUSG00000064145	ENSMUST00000013338	Arih2	15065.5	106111	73074.5
ENSMUSG00000008496	ENSMUST00000108415	Pou2f2	1532.5	23568	71039
ENSMUSG00000022528	ENSMUST00000023171	Hes1	12412.5	18329	41879.5
ENSMUSG00000042506	ENSMUST00000041683	Usp22	8426	133272	77977
ENSMUSG00000006390	ENSMUST00000006557	Elovl1	6779.5	41184	41680
ENSMUSG00000035949	ENSMUST00000156130	Fbxw2	NA	NA	NA
ENSMUSG00000056310	ENSMUST00000173375	Tyw1	NA	NA	NA
ENSMUSG00000035021	ENSMUST00000038926	Baz1a	9996	65362	230527
ENSMUSG00000032109	ENSMUST00000169651	Nlrx1	12423	25025.5	144801
ENSMUSG00000029276	ENSMUST00000124546	Glmn	9470	77115	14545
ENSMUSG00000023452	ENSMUST00000120591	Pisd	27488.5	39908	55759
ENSMUSG00000024598	ENSMUST00000025497	Fbn2	5998.5	81145.5	431055
ENSMUSG00000024099	ENSMUST00000143987	Ndufv2	4635	34786.5	36926.5
ENSMUSG00000048807	ENSMUST00000109995	Slc35e4	72869.5	26190	52272
ENSMUSG00000027624	ENSMUST00000103137	Epb4.1l1	22332	168261	130158
ENSMUSG00000015579	ENSMUST00000015723	Nkx2-5	10365	17714	47190.5
ENSMUSG00000031595	ENSMUST00000143216	Pdgfrl	NA	NA	NA
ENSMUSG00000044743	ENSMUST00000054162	Defb10	1339.5	2420.5	11021
ENSMUSG00000024899	ENSMUST00000025833	Papss2	7385.5	80341	92194
ENSMUSG00000020444	ENSMUST00000170202	Guk1	6965.5	13737.5	32547
ENSMUSG00000029028	ENSMUST00000169622	Lrrc47	945.5	81293.5	89280
ENSMUSG00000078160	ENSMUST00000104964	Gm16503	41294.5	106080	15403
ENSMUSG00000028523	ENSMUST00000169211	Tctex1d1	15031.5	61985	17393.5
ENSMUSG00000061458	ENSMUST00000046011	Nol10	3714.5	66582.5	101989
ENSMUSG00000034919	ENSMUST00000047922	Ttc22	5862.5	35938	84205.5
ENSMUSG00000057777	ENSMUST00000077524	Mab21l2	29321	51135.5	53306
ENSMUSG00000060332	ENSMUST00000077988	Tmc2	15813.5	11343	131872
ENSMUSG00000020081	ENSMUST00000020278	Tacr2	18871	35651.5	57195.5
ENSMUSG00000022722	ENSMUST00000023405	Arl6	13097.5	43275	27760.5
ENSMUSG00000004542	ENSMUST00000004657	Psg19	9492.5	46119	70647
ENSMUSG00000019905	ENSMUST00000020062	Gprc6a	1322.5	2085	138150
ENSMUSG00000036672	ENSMUST00000040776	Cenpt	1230.5	9620	76516
ENSMUSG00000028134	ENSMUST00000029780	Ptbp2	8875.5	78981	79197.5
ENSMUSG00000050605	ENSMUST00000077780	Zfp61	39242	891	82293
ENSMUSG00000026204	ENSMUST00000027404	Ptprn	3985.5	25134	145527
ENSMUSG00000051401	ENSMUST00000091927	Kctd16	NA	NA	63493
ENSMUSG00000060107	ENSMUST00000076802	Olfr229	NA	NA	45973
ENSMUSG00000078940	ENSMUST00000109332	Wfdc11	11094.5	7062.5	12318.5
ENSMUSG00000011837	ENSMUST00000011981	Snapc2	988	20460.5	53302
ENSMUSG00000022577	ENSMUST00000163116	Ly6h	5804	111838	20786
ENSMUSG00000029556	ENSMUST00000031535	Hnf1a	10979.5	84070	93067.5
ENSMUSG00000093523	ENSMUST00000177267	Vmn1r16	1091	3955.5	45307
ENSMUSG00000034793	ENSMUST00000078975	G6pc3	12650.5	13604.5	51652.5
ENSMUSG00000035451	ENSMUST00000044380	Foxa1	19042	69288.5	69406.5
ENSMUSG00000005813	ENSMUST00000029804	Metap1	537.5	68382.5	57406.5
ENSMUSG00000034648	ENSMUST00000049285	Lrrn1	35211.5	40653.5	106390
ENSMUSG00000030472	ENSMUST00000032663	Ceacam18	1228.5	38211	55972.5
ENSMUSG00000020722	ENSMUST00000021065	Cacng1	6476.5	22101	33266
ENSMUSG00000051669	ENSMUST00000050160	AU021092	2028.5	8076	57241
ENSMUSG00000036769	ENSMUST00000035766	Wdr44	20390	50160.5	135890
ENSMUSG00000034359	ENSMUST00000106559	Skint2	945.5	NA	52033
ENSMUSG00000024776	ENSMUST00000125232	Stambpl1	NA	NA	NA
ENSMUSG00000046337	ENSMUST00000170295	Fam178b	20680	14552	77762
ENSMUSG00000062713	ENSMUST00000072182	Sim2	NA	NA	97478
ENSMUSG00000043969	ENSMUST00000062216	Emx2	26093	64807	37621
ENSMUSG00000000693	ENSMUST00000000707	Loxl3	7127	83466.5	111858
ENSMUSG00000020962	ENSMUST00000021345	Gtf2a1	22190.5	190257	56128.5
ENSMUSG00000062329	ENSMUST00000073554	Cytl1	1423.5	26037.5	20781
ENSMUSG00000058251	ENSMUST00000080460	Olfr822	146.5	NA	46672.5
ENSMUSG00000039676	ENSMUST00000042360	Capsl	6870	8865.5	30979.5
ENSMUSG00000037167	ENSMUST00000040437	Spaca5	4064	3729.5	23914.5
ENSMUSG00000020411	ENSMUST00000020679	Nipal4	11454	98555.5	60499.5
ENSMUSG00000026605	ENSMUST00000171929	Cenpf	7059.5	99243	443425
ENSMUSG00000019891	ENSMUST00000140921	Dcbld1	NA	NA	NA
ENSMUSG00000032217	ENSMUST00000034739	Rnf111	17209.5	77732.5	146875
ENSMUSG00000025469	ENSMUST00000055353	Msx3	4382.5	90378.5	21749.5
ENSMUSG00000002365	ENSMUST00000002436	Snx9	10296	65866.5	87215.5
ENSMUSG00000034940	ENSMUST00000092834	Synrg	2366	180979	168846
ENSMUSG00000048697	ENSMUST00000049694	Vmn1r26	NA	NA	50677
ENSMUSG00000078500	ENSMUST00000123460	Gm13235	11046.5	NA	59549
ENSMUSG00000031130	ENSMUST00000033464	Brs3	8454.5	69591.5	59538
ENSMUSG00000079853	ENSMUST00000032288	Klra1	28591	14979	39054.5
ENSMUSG00000092305	ENSMUST00000134550	Prps1l1	6281.5	29396	47338.5
ENSMUSG00000039358	ENSMUST00000041646	Drd5	7719.5	59952	71101.5
ENSMUSG00000020527	ENSMUST00000141705	Myo19	NA	NA	NA
ENSMUSG00000025480	ENSMUST00000026553	Syce1	1966	21439	48725
ENSMUSG00000060188	ENSMUST00000074040	Cxcl17	5229	13286	19104.5
ENSMUSG00000040429	ENSMUST00000117463	Mterf	56079	7116.5	56448
ENSMUSG00000002679	ENSMUST00000161211	Med6	2236.5	13569.5	36631.5
ENSMUSG00000041718	ENSMUST00000154827	Alg13	885	182250	23185
ENSMUSG00000045126	ENSMUST00000049624	Olfr1445	1383	1387	46960.5
ENSMUSG00000057572	ENSMUST00000141235	Zbtb8os	17169	148090	24897
ENSMUSG00000053898	ENSMUST00000066264	Ech1	7112	6894.5	48612
[truncated: 16,862 more rows]
